# Supplementary material for: APOE2 protects against Aβ pathology by improving neuronal mitochondrial function through ERRα signaling
Source: Cell Mol Biol Lett. 2024 Jun 12;29:87. doi: 10.1186/s11658-024-00600-x (PMC11170814; doi:10.1186/s11658-024-00600-x)
Supplement: Supplementary file 2 — Additional file 2. [file 11658_2024_600_MOESM2_ESM.xlsx]

## Sheet: Supplementary Table 1-1
	projid	Study	msex	educ	race	spanish	apoe_genotype	age_death	pmi	braaksc	ceradsc
R9101940	36492755	MAP	0	12	1	2	33	76.2847	2.91667	1	3
R1042011	20532115	ROS	0	17	1	2	23	89.7276	5.26667	2	4
R9101835	20559562	ROS	0	16	1	2	23	90+	5	3	3
R7462671	20221273	ROS	0	16	1	2	33	86.2478	4.08333	4	2
R2703808	20730959	ROS	0	16	1	2	23	85.1636	3.25	3	2
R8410459	20989910	ROS	0	16	1	2	33	90+	10.25	4	4
R1777884	20260284	ROS	0	16	1	2	33	90+	19	5	1
R3825485	50197261	MAP	0	13	1	2	33	90+	3.91667	1	2
R8316516	33477756	MAP	0	16	1	2	33	90+	4.76667	3	2
R4859661	20630946	ROS	0	18	1	2	33	90+	2.9	3	4
R2565200	21176459	ROS	0	16	1	2	33	90+	12.75	4	1
R6346298	21002524	ROS	0	18	1	2	33	84.4408	10.5833	1	4
R1531359	81852640	MAP	0	17	1	2	23	90+	4.33333	3	1
R9145673	50404163	MAP	0	15	1	2	23	89.013	11.15	4	4
R4022468	90447310	MAP	0	16	1	2	33	90+	3.83333	4	4
R2212277	21274866	ROS	0	14	1	2	33	75.8467	3	1	4
R5541746	53772202	MAP	0	16	1	2	33	86.204	6.58333	1	4
R2006886	20865035	ROS	0	16	1	2	23	90+	8.66667	4	2
R9489952	8109170	MAP	0	16	1	2	23	88.0876	5.45	3	2
R4276053	4576591	MAP	0	12	1	2	23	90+	4.91667	3	2
R2880377	20207013	ROS	0	23	1	2	23	90+	4.16667	1	4
R6802400	50108462	MAP	0	18	1	2	23	90+	5.66667	3	2
R5546461	76867532	MAP	0	14	1	2	33	90+	8.16667	3	1
R2347173	32383679	MAP	0	12	1	2	23	90+	8.25	4	1
R9649089	77330002	MAP	0	12	1	2	23	90+	5.66667	4	3
R7651923	18920002	MAP	0	17	1	2	23	90+	6.76667	4	2
R6155093	50108750	MAP	0	12	1	2	23	90+	8.33333	4	4
R8202775	20153984	ROS	0	16	1	2	33	78.5517	24.0833	4	1
R9540861	20819999	ROS	0	9	1	2	33	90+	7.61667	5	1
R3280186	11453772	ROS	1	21	1	2	23	80.3149	1.11667	2	3
R7641350	50109927	MAP	1	11	1	2	23	90+	5.5	4	2
R4174623	11259716	ROS	1	10	1	2	33	90+	6	3	2
R7347788	11631558	ROS	1	12	1	2	23	67.3703	5	1	4
R9818080	11331231	ROS	1	22	1	2	33	81.1116	16	0	4
R3769291	11413170	ROS	1	18	1	2	23	70.2697	8.25	3	4
R4077358	11327005	ROS	1	20	1	2	23	88.961	2.58333	4	1
R3328867	15844425	ROS	1	20	1	2	23	76.8186	8	3	4
R5079107	10435090	ROS	1	21	1	2	33	80.8734	8	3	3
R8971831	43485807	MAP	1	16	1	2	33	84.7009	4.08333	3	1
R9904978	51668135	MAP	1	22	1	2	33	72.7201	12.4333	1	3
R6743664	15138884	ROS	1	20	1	2	23	85.8344	7.66667	1	4
R6114572	11200645	ROS	1	16	1	2	33	83.729	4.25	4	2
R7483736	50101523	MAP	1	18	1	2	23	90+	4	3	3
R4361022	11165535	ROS	1	20	1	2	33	86.2313	10.8333	3	2
R9771008	18414513	MAP	1	16	1	2	33	90+	3.08333	5	2
R9817056	10315029	ROS	1	14	1	2	33	87.7536	6.41667	3	3
R4581557	11619606	ROS	1	15	1	2	23	87.8494	4.58333	4	2
R2166876	37527863	MAP	1	15	1	2	23	90+	40.8	5	1
R8410904	84732827	MAP	1	16	1	2	23	90+	6.75	3	2
R5210462	11392518	ROS	1	20	1	2	33	90+	3.83333	3	4
R9794121	51520126	MAP	1	12	1	2	33	80.8898	10.9	3	4
R2396089	46547648	MAP	1	18	1	2	33	90+	6.41667	4	2

## Sheet: Supplementary Table 1-2
	projid	Batch	Amyloid	msex	PMI	ApoE	Subject	Age	gpath	plaq_n	pathologic.diagnosis.of.AD
20207013	20207013	2	0	0	4.16667	23	ROS1	90	0.0171823	0	0
21412626	21412626	3	0	0	15.3333	23	ROS2	90	0.0305527	0	0
20104101	20104101	5	0	0	4.5	23	ROS4	90	0.0398551	0.0309878	0
21142003	21142003	6	0	0	7	23	ROS5	88.9254	0.0208088	0	0
20977678	20977678	7	0.11625	0	3.91667	23	ROS11	90	0.165961	0	0
21189544	21189544	7	4.25625	0	4.25	23	ROS26	90	1.98304	1.27271	1
20149910	20149910	8	0	0	3.25	23	ROS7	90	0.390215	0.186619	0
11399871	11399871	10	0	1	6.5	23	ROS21	86.13	0.0445991	0	0
10101291	10101291	11	0	1	7.58333	23	ROS22	83.3977	0.0883434	0	0
11159965	11159965	12	8.5324	1	8.66667	23	ROS47	86.9322	2.01164	2.12807	1
11399321	11399321	12	0.32625	1	2.33333	23	ROS24	86.9158	0.00825932	0	0
11409232	11409232	1	0	1	1.33333	33	ROS13	80.0986	0.0421207	0	0
10514454	10514454	2	0	1	16.75	33	ROS15	79.5346	0.0173427	0	0
10290265	10290265	2	2.87833	1	20.4833	33	ROS37	86.4038	0.938248	1.13636	1
20170043	20170043	3	7.70688	0	4.25	33	ROS32	90	1.33578	2.38005	1
20956867	20956867	3	0	0	18.2167	33	ROS3	79.1157	0.0898611	0	0
10536568	10536568	4	0	1	15.1667	33	ROS16	84.9884	0.0876174	0.0813644	0
10288185	10288185	4	0	1	3.25	33	ROS17	76.8843	0.0720007	0	0
11200645	11200645	4	6.92156	1	4.25	33	ROS43	83.729	1.06089	0.620189	1
20261901	20261901	5	7.94219	0	7.75	33	ROS33	90	1.54286	1.07667	1
11342432	11342432	5	0	1	2.58333	33	ROS18	90	0.0214693	0	0
10101327	10101327	5	3.70083	1	13.25	33	ROS39	89.7139	2.41814	4.91397	1
20179164	20179164	6	0	0	5.33333	33	ROS6	83.729	0.201508	0	0
20254740	20254740	7	0.24375	0	20.8333	33	ROS12	81.6756	0.0784421	0	0
10261026	10261026	8	0	1	16.6667	33	ROS19	80.9446	0.157721	0	0
11310718	11310718	8	7.185	1	4.58333	33	ROS44	80.5339	0.95491	0.712859	1
21135554	21135554	8	13.0356	0	16.9333	33	ROS36	90	1.20191	0.474038	1
20275399	20275399	9	0	0	3.58333	33	ROS8	87.5099	0.0553307	0	0
10102206	10102206	9	0	1	22.3333	33	ROS20	80.1807	0.0857838	0	0
20249897	20249897	10	0	0	16.7167	33	ROS9	87.3018	0.113413	0	0
20978133	20978133	10	4.42619	0	26.1667	33	ROS28	87.666	0.934499	1.0792	1
11345331	11345331	10	6.62354	1	4.5	33	ROS42	87.2389	0.888934	1.57443	1
21126823	21126823	11	0	0	6.28333	33	ROS10	90	0.0758705	0	0
11072071	11072071	12	0	1	85.0833	33	ROS23	87.9535	0.0322009	0	0

## Sheet: Supplementary Table 1-3
projid	Study	msex	educ	race	spanish	RawAPOE	pmi	Braak	CERAD
9650662	MAP	0	15	1	2	23	3.85	3	2
20630946	ROS	0	18	1	2	33	2.9	3	4
10433070	ROS	1	13	1	2	23	3.5	4	2
20969088	ROS	0	18	1	2	33	9.91667	4	2
18920002	MAP	0	17	1	2	23	6.76667	4	2
20907246	ROS	0	13	1	2	33	5.75	3	3
20104101	ROS	0	18	1	2	23	4.5	2	3
50108200	MAP	0	13	1	2	23	5.83333	4	2
50305165	MAP	0	18	1	2	33	6.41667	4	1
7287209	MAP	0	12	1	2	33	5.2	4	1
46369736	MAP	0	16	1	2	23	4.41667	4	4
2525608	MAP	0	14	1	2	33	4.83333	3	4
17615774	MAP	0	12	1	2	33	8	5	1
50108462	MAP	0	18	1	2	23	5.66667	3	2
20865035	ROS	0	16	1	2	23	8.66667	4	2
50108750	MAP	0	12	1	2	23	8.33333	4	4
20280666	ROS	0	18	1	2	33	4.4	4	4
20927178	ROS	0	16	1	2	33	3.08333	4	3
84732827	MAP	1	16	1	2	23	6.75	3	2
20233939	ROS	0	20	1	2	33	3.83333	4	2
50301675	MAP	0	8	1	2	23	5.48333	4	2
20174533	ROS	0	24	1	2	33	3.66667	3	3
50301963	MAP	0	15	1	2	33	4.5	3	2
20925996	ROS	0	15	1	2	33	3.91667	5	2
20366419	ROS	0	18	1	2	33	6.41667	4	2
20120255	ROS	0	20	1	2	33	17.8333	5	1
50302554	MAP	1	16	1	2	33	7.75	3	1
22789958	MAP	1	16	1	2	33	5.78333	5	2
50197261	MAP	0	13	1	2	33	3.91667	1	2
20260284	ROS	0	16	1	2	33	19	5	1
20898476	ROS	0	16	1	2	33	7.08333	5	1
20989910	ROS	0	16	1	2	33	10.25	4	4
20966477	ROS	0	15	1	2	33	4.5	4	2
21412752	ROS	0	21	1	2	33	1.95	4	2
20922259	ROS	0	16	1	2	33	4.66667	3	2
11392518	ROS	1	20	1	2	33	3.83333	3	4
39800111	MAP	0	13	1	2	33	5.25	4	2
37251992	MAP	0	13	1	2	23	7.56667	4	2
20251391	ROS	0	18	1	2	33	7.58333	3	1
20559562	ROS	0	16	1	2	23	5	3	3
55897318	MAP	0	14	1	2	33	7.35	4	2
76867532	MAP	0	14	1	2	33	8.16667	3	1
21176459	ROS	0	16	1	2	33	12.75	4	1
20297791	ROS	0	12	1	2	33	10	4	2
20944237	ROS	0	16	1	2	23	3	4	2
20223617	ROS	0	21	1	2	33	10.0833	5	1
20594407	ROS	0	7	1	2	33	6.86667	5	1
20906493	ROS	0	7	1	2	33	17.5833	3	2
45800230	MAP	0	12	1	2	23	5.95	4	3
20706215	ROS	0	16	1	2	33	4.45	5	2
18414513	MAP	1	16	1	2	33	3.08333	5	2
21232244	ROS	0	16	1	2	33	9.91667	4	2
90447310	MAP	0	16	1	2	33	3.83333	4	4
92393245	MAP	0	12	1	2	23	8.28333	5	1
27313862	MAP	0	16	1	2	22	4.83333	3	3
72650337	MAP	0	14	1	2	33	6	4	4
50101523	MAP	1	18	1	2	23	4	3	3
50109927	MAP	1	11	1	2	23	5.5	4	2
77143621	MAP	1	14	1	2	33	5.18333	2	1
20207013	ROS	0	23	1	2	23	4.16667	1	4
50108048	MAP	0	12	1	2	33	7	5	1
20974481	ROS	0	16	1	2	33	15.7333	4	2
15114174	ROS	1	22	1	2	33	5.08333	4	2
33646937	MAP	0	14	1	2	33	4.58333	4	4
50301099	MAP	1	12	1	2	33	9.83333	4	4
14498577	MAP	0	16	1	2	22	8.91667	3	4
50108886	MAP	0	12	1	2	33	7.28333	4	2
66924745	MAP	0	16	1	2	33	8.5	4	2
51815338	MAP	1	18	1	2	33	6.06667	5	2
20348895	ROS	0	20	1	2	33	7.83333	4	2
20267709	ROS	0	16	1	2	33	5.16667	4	2
20186901	ROS	0	20	1	2	33	4.83333	2	3
20970441	ROS	0	12	1	2	23	13.5	5	1
50108598	MAP	0	13	1	2	33	8.16667	4	2
21135680	ROS	0	21	1	2	33	23.9167	4	1
20299973	ROS	0	16	1	2	33	12.3833	4	1
21402304	ROS	0	19	1	2	33	3.33333	2	3
20494368	ROS	0	18	1	2	23	5.41667	3	4
82684406	MAP	0	13	1	2	33	19.6667	5	1
20576919	ROS	0	14	1	2	33	6.5	3	2
21403733	ROS	0	16	1	2	33	4.8	3	3
20665307	ROS	0	17	1	2	33	5.33333	3	2
61709892	MAP	1	25	1	2	33	18.1667	4	2
50107295	MAP	1	12	1	2	33	5.83333	4	2
4879843	MAP	0	14	1	2	33	3.91667	3	4
11326252	ROS	1	18	1	2	33	3.28333	4	2
86903794	MAP	0	5	1	2	33	32.5833	4	2
22868024	MAP	1	12	1	2	33	5.25	3	2
85171938	MAP	0	12	1	2	33	5.18333	6	1
20185860	ROS	0	19	1	2	33	8.08333	4	2
20156469	ROS	0	20	1	2	23	13	4	2
50107619	MAP	0	18	1	2	33	19.5	4	3
50302978	MAP	0	13	1	2	22	3.5	4	4
50108912	MAP	1	16	1	2	33	6.1	3	1
72188804	MAP	0	18	1	2	33	4.86667	4	1
29933130	MAP	0	15	1	2	33	4.41667	5	2
4576591	MAP	0	12	1	2	23	4.91667	3	2
15161351	ROS	1	14	1	2	33	7.48333	3	4
21405627	ROS	0	12	1	2	33	1.83333	3	4
20933324	ROS	0	18	1	2	33	18.75	4	2
11469504	ROS	1	22	1	2	33	12.5	2	4
89164957	MAP	0	14	1	2	33	5.25	3	2
22101842	ROS	0	18	2	2	33	11.5	4	1
20584923	ROS	0	13	1	2	33	3.5	3	2
31908032	ROS	0	22	1	2	33	15.25	4	2
50100770	MAP	0	16	1	2	23	6.41667	4	2
20195344	ROS	0	18	1	2	33	5	4	2
20344143	ROS	0	18	1	2	33	3.66667	5	2
50400385	MAP	0	12	1	2	33	11.9167	6	1
94144536	MAP	0	11	1	2	33	8.21667	5	1
50401426	MAP	0	14	1	2	33	6.66667	3	4
20254902	ROS	0	16	1	2	33	4.58333	4	2
85065193	MAP	0	12	1	2	33	3.66667	4	4
71626373	MAP	1	18	1	2	33	4.38333	4	2
30282435	MAP	0	19	1	2	33	7.83333	3	4
20270768	ROS	0	16	1	2	23	4.33333	4	2
50106280	MAP	0	12	1	2	33	6.91667	2	4
20977678	ROS	0	16	1	2	23	3.91667	3	4
6107196	MAP	1	15	1	2	33	4.16667	5	1
11353057	ROS	1	20	1	2	33	11.0333	3	2
32705437	MAP	1	16	1	2	33	13.4667	4	1
93815598	MAP	0	7	1	2	33	3.5	3	4
37527863	MAP	1	15	1	2	23	40.8	5	1
20149910	ROS	0	18	1	2	23	3.25	4	4
45566083	MAP	1	16	1	2	33	3.5	4	2
87264456	MAP	0	17	1	2	33	10.05	5	1
33477756	MAP	0	16	1	2	33	4.76667	3	2
20109994	ROS	0	16	1	2	33	3.08333	5	1
19785885	MAP	1	14	1	2	33	6.66667	4	4
54122640	MAP	0	16	1	2	33	5.48333	5	2
93462021	MAP	0	12	1	2	23	4.71667	4	4
11259716	ROS	1	10	1	2	33	6	3	2
50102088	MAP	0	17	1	2	33	4.46667	5	1
20263921	ROS	0	20	1	2	33	17.5833	5	1
20271359	ROS	0	18	1	2	33	18.3333	4	2
10345561	ROS	1	16	1	2	33	6.83333	3	3
34287534	MAP	0	13	1	2	23	6.33333	4	4
20201927	ROS	0	16	1	2	33	12.3333	2	2
20244554	ROS	0	19	1	2	33	3.08333	4	1
21189544	ROS	0	18	1	2	23	4.25	5	1
89903942	MAP	1	14	1	2	33	6.33333	4	4
69982533	MAP	0	18	1	2	33	4.41667	5	1
68525196	MAP	1	15	1	2	33	8.75	4	2
81852640	MAP	0	17	1	2	23	4.33333	3	1
20506587	ROS	0	16	1	1	33	4.25	3	2
10436131	ROS	1	15	1	2	23	4.46667	3	4
20261901	ROS	0	20	1	2	33	7.75	5	2
8132197	MAP	0	16	1	2	23	4.08333	3	2
90267190	MAP	1	16	1	2	33	13.5833	3	2
74753465	MAP	0	18	1	2	33	7.75	4	2
20453625	ROS	0	14	1	2	23	4.5	4	4
50301125	MAP	0	13	1	2	33	4.75	4	2
87779516	MAP	0	15	1	2	33	5.33333	3	4
25580771	MAP	0	18	1	2	33	5.3	3	2
65001607	MAP	0	15	1	2	33	6.65	4	3
21126823	ROS	0	18	1	2	33	6.28333	1	4
65292866	MAP	1	20	1	2	33	4.41667	3	1
10510090	ROS	1	25	1	2	33	5.01667	3	4
50106730	MAP	1	17	1	2	33	4	4	1
61142759	MAP	0	16	1	2	33	2.5	1	2
18659212	MAP	1	19	1	2	33	6.8	3	3
91018909	MAP	1	12	1	2	22	8.75	3	3
21000180	ROS	0	16	1	2	33	4.85	3	2
82624422	MAP	0	12	1	2	23	4.76667	4	3
36773029	MAP	0	12	1	2	23	6.08333	4	2
67429065	MAP	1	16	1	2	33	6.86667	2	4
20583594	ROS	0	16	1	2	33	4.41667	3	3
21112011	ROS	0	18	1	2	33	5.75	5	1
92613520	MAP	0	16	1	2	33	4.25	3	4
50107583	MAP	1	18	1	2	33	4.86667	3	4
20143248	ROS	0	20	1	2	33	3.33333	4	3
20603141	ROS	0	16	1	2	23	5	3	3
11460357	ROS	1	17	1	2	33	1.5	4	1
70917649	MAP	0	12	1	2	33	6.25	3	4
22100675	ROS	0	21	2	1	33	8.75	3	1
11371707	ROS	1	21	1	2	33	2.33333	4	1
35286551	MAP	0	12	1	2	33	11.75	4	1
17929065	MAP	0	12	1	2	33	8.58333	2	3
50102376	MAP	1	16	1	2	33	9.5	4	2
41285665	MAP	0	18	1	2	33	5.91667	3	4
11471260	ROS	1	18	1	2	23	4.66667	2	4
20358955	ROS	0	16	1	2	33	5.66667	4	2
60725338	MAP	0	18	1	2	23	7.53333	4	1
21117192	ROS	0	16	1	2	33	2.58333	3	4
50105987	MAP	0	14	1	2	23	9.08333	4	2
10459674	ROS	1	14	1	1	23	6.5	4	4
10218339	ROS	1	16	1	2	33	2.83333	5	1
65736039	MAP	1	17	1	2	33	7.75	3	4
36830117	MAP	1	9	1	2	33	6.75	3	2
61827429	MAP	0	16	1	2	33	4.6	5	1
10253148	ROS	1	21	1	2	33	21.0667	5	2
77330002	MAP	0	12	1	2	23	5.66667	4	3
1243685	MAP	0	12	1	2	33	3.78333	4	1
21406218	ROS	0	20	1	2	33	4.55	3	4
56102646	MAP	0	12	1	2	33	3.83333	3	4
11342432	ROS	1	21	1	2	33	2.58333	2	4
87038802	MAP	0	15	1	1	23	5.23333	4	3
20532115	ROS	0	17	1	2	23	5.26667	2	4
20682204	ROS	0	16	1	2	33	5.08333	2	2
20500815	ROS	0	18	1	2	33	5	3	2
21183160	ROS	0	16	1	2	33	4.33333	4	4
50403446	MAP	0	12	1	2	33	6.75	5	1
46246604	MAP	0	10	1	2	33	3.75	4	4
76431098	MAP	0	12	1	2	33	5.88333	4	1
10292311	ROS	1	20	1	2	33	7.25	3	4
30819298	MAP	0	10	1	2	33	8.08333	3	3
20283691	ROS	0	18	1	2	33	13.5333	5	1
20154287	ROS	0	20	1	2	23	2.75	3	4
21000630	ROS	0	17	1	2	33	4.71667	4	2
11444465	ROS	1	14	1	2	33	3.5	4	1
16621574	MAP	0	13	1	2	23	6.91667	4	1
20240514	ROS	0	20	1	2	33	2.75	3	4
10866165	ROS	1	28	1	2	33	10.8333	1	4
10101327	ROS	1	21	1	2	33	13.25	5	1
20611993	ROS	0	20	1	2	33	11.25	5	2
39316600	MAP	0	13	1	2	33	3.66667	5	2
51400993	MAP	0	16	1	2	33	6.55	3	4
39989287	MAP	1	12	1	2	33	7.75	3	4
70816595	MAP	1	13	1	2	33	4.58333	2	4
20197364	ROS	0	20	1	2	33	5.41667	3	1
32971269	MAP	1	16	1	2	33	20.6667	2	4
54458919	MAP	0	12	1	2	33	5	3	3
63188799	MAP	0	14	1	2	33	6.5	6	1
7311370	MAP	1	18	1	2	33	7.58333	3	2
84653463	MAP	0	12	1	2	33	5.91667	4	1
84417209	MAP	0	12	1	2	33	7.5	5	2
50100482	MAP	0	13	1	2	33	6.21667	3	4
5779736	MAP	0	9	1	2	23	4.08333	4	2
8637647	MAP	1	19	1	2	33	5.91667	3	4
91921829	MAP	0	16	1	2	33	4.75	3	3
50100518	MAP	1	12	1	2	33	7	2	2
36379623	MAP	0	16	1	2	33	4.08333	3	2
11632851	ROS	1	14	1	2	33	4.98333	4	2
32383679	MAP	0	12	1	2	23	8.25	4	1
50101785	MAP	1	10	1	2	33	8.83333	4	2
50302004	MAP	0	17	1	2	33	11.25	0	4
46251007	MAP	0	16	1	2	33	6.11667	2	4
20251553	ROS	0	24	1	2	33	11.5	4	1
11327005	ROS	1	20	1	2	23	2.58333	4	1
50104008	MAP	0	18	1	2	33	4.41667	5	1
25300551	MAP	1	12	1	2	33	6.75	5	2
20956605	ROS	0	16	1	2	33	19.5833	4	2
92371267	MAP	0	15	1	2	33	4.76667	5	1
83984043	MAP	1	15	1	2	33	19.5	5	1
83173570	MAP	0	14	1	2	33	10.2167	4	3
4127190	MAP	0	20	1	2	23	18.1667	2	4
20264936	ROS	0	20	1	2	33	3.58333	3	2
50100806	MAP	0	18	1	2	33	13.6667	5	1
3713990	MAP	1	12	1	2	33	4.33333	4	2
8109170	MAP	0	16	1	2	23	5.45	3	2
20254876	ROS	0	18	1	2	33	8.08333	5	1
61029627	MAP	0	16	1	2	33	9.03333	3	3
79590778	ROS	0	19	1	2	33	19.0833	4	3
54324848	MAP	0	18	1	2	33	8.75	5	2
10383017	ROS	1	18	1	2	33	6.16667	1	4
73549281	MAP	0	14	1	2	33	10	3	1
11319389	ROS	1	21	1	2	33	2.33333	3	1
11619606	ROS	1	15	1	2	23	4.58333	4	2
89377194	MAP	0	16	1	2	33	16.5	4	4
20242958	ROS	0	20	1	2	33	4.21667	5	2
11395417	ROS	1	20	1	2	33	3.16667	1	2
21411323	ROS	0	21	1	2	33	15.4	4	1
62367972	MAP	0	12	2	2	33	6.5	4	4
20275399	ROS	0	18	1	2	33	3.58333	3	4
15495024	ROS	1	20	1	2	33	6.21667	3	4
11345331	ROS	1	19	1	2	33	4.5	4	1
50300408	MAP	0	15	1	2	33	5.16667	1	3
50106442	MAP	0	21	1	2	33	7.21667	5	2
20204538	ROS	0	16	1	2	33	2.91667	5	2
20929774	ROS	0	20	1	2	33	23.3333	4	2
50402729	MAP	0	16	1	2	33	8.25	5	1
44749170	MAP	0	16	1	2	33	10.35	3	3
23004922	MAP	1	14	1	2	33	6	4	2
89001223	MAP	1	16	1	2	33	19.3667	2	3
92996364	MAP	0	15	1	2	33	6.5	4	1
81086436	MAP	0	13	1	2	33	9.41667	5	2
45115248	MAP	0	16	1	2	33	4.63333	2	4
10315029	ROS	1	14	1	2	33	6.41667	3	3
50303145	MAP	0	16	1	2	33	14.5	3	2
50105725	MAP	1	17	1	2	23	21.6333	4	3
21272396	ROS	0	18	1	2	23	4.56667	1	4
89614402	MAP	0	22	1	2	33	5.58333	4	1
10518782	ROS	1	22	1	2	33	9	5	1
10394182	ROS	1	23	1	2	33	6.66667	4	1
20602974	ROS	0	19	1	2	33	5	4	2
20105242	ROS	0	18	1	2	33	7.5	3	4
20610726	ROS	0	18	1	2	33	3.5	3	4
50106578	MAP	0	14	1	2	33	28.25	4	2
20249897	ROS	0	18	1	2	33	16.7167	3	4
50400835	MAP	1	14	1	2	23	3.88333	1	4
75169847	MAP	0	17	1	2	23	6.16667	5	1
21126085	ROS	0	20	1	2	33	2.25	4	2
20139850	ROS	0	24	1	2	33	3.83333	4	4
50401002	MAP	0	13	1	2	33	6.03333	4	2
70421820	ROS	0	18	1	2	33	7.75	5	1
93787649	MAP	1	12	1	2	33	4.25	1	2
12365619	MAP	1	23	1	2	33	7.88333	6	1
20124321	ROS	0	18	1	2	23	1.58333	4	1
34962204	MAP	1	12	1	2	33	7.05	3	3
53772202	MAP	0	16	1	2	33	6.58333	1	4
21174303	ROS	0	20	1	2	33	9.08333	4	4
20221273	ROS	0	16	1	2	33	4.08333	4	2
50401264	MAP	0	14	1	2	33	5.83333	4	1
52940446	MAP	0	14	1	2	33	4.25	5	1
21181988	ROS	0	16	1	2	23	3.08333	4	2
21138877	ROS	0	12	1	2	33	4.83333	3	4
15144878	ROS	1	19	1	2	33	3.66667	5	1
20904509	ROS	0	21	1	2	33	3.83333	2	4
50402567	MAP	0	17	1	2	33	3.61667	1	4
59217750	MAP	1	12	1	1	33	8.75	4	2
95491648	MAP	1	19	1	2	33	5.58333	3	4
10490993	ROS	1	21	1	2	33	7	5	2
10395197	ROS	1	18	1	2	23	5.5	3	2
95919181	MAP	1	16	1	2	33	3.25	3	2
39484737	MAP	1	13	1	2	33	8.73333	1	3
85666580	MAP	0	11	1	2	33	3.91667	5	1
20254588	ROS	0	18	1	2	33	12.9167	5	1
10557081	ROS	1	20	1	2	33	5	3	2
11165535	ROS	1	20	1	2	33	10.8333	3	2
50104684	MAP	1	18	1	2	33	4	5	2
24747976	MAP	0	12	1	2	33	21.75	5	2
89546375	MAP	1	13	1	2	33	5.83333	5	2
11399321	ROS	1	23	1	2	23	2.33333	1	4
15420223	ROS	1	20	1	2	33	7.41667	1	4
20767628	ROS	0	16	1	2	23	17	1	4
15138884	ROS	1	20	1	2	23	7.66667	1	4
15738428	ROS	1	20	1	2	33	2.33333	1	3
11467746	ROS	1	12	1	2	33	3.36667	2	4
91804757	MAP	0	12	1	2	33	6.25	5	1
21140119	ROS	0	20	1	2	33	3.41667	4	1
50403860	MAP	1	19	1	2	33	11.1667	1	2
70883578	MAP	1	12	1	2	33	4.5	3	2
66406040	MAP	1	16	1	2	22	6	3	4
38967303	MAP	0	11	1	2	33	6.5	3	4
52311825	MAP	1	14	1	2	33	7.58333	3	4
10536568	ROS	1	19	1	2	33	15.1667	1	3
24310553	MAP	0	12	1	2	33	3.83333	3	4
86408244	MAP	1	18	1	2	23	20.5	3	2
50109189	MAP	0	15	1	2	23	6.75	3	4
15113169	ROS	1	21	1	2	33	5.5	4	2
77239958	MAP	1	13	1	2	33	5.66667	2	3
61344957	MAP	0	12	1	2	33	9.41667	4	3
50302428	MAP	0	12	1	2	33	3	5	1
20774339	ROS	0	16	1	2	33	4.5	2	3
68914513	MAP	0	15	1	2	33	10.2833	3	3
82317494	MAP	1	12	1	2	33	5.75	5	2
20730959	ROS	0	16	1	2	23	3.25	3	2
20455807	ROS	0	18	1	2	33	5.83333	2	3
43485807	MAP	1	16	1	2	33	4.08333	3	1
50404163	MAP	0	15	1	2	23	11.15	4	4
11652071	ROS	1	17	1	2	33	4.25	3	1
54104440	MAP	1	16	1	2	33	6.25	4	2
20187042	ROS	0	18	1	2	33	12.9167	3	2
15176592	ROS	1	18	1	2	33	6.25	4	1
94722642	MAP	0	18	1	2	33	13.0333	3	4
20800682	ROS	0	16	1	2	33	5.75	3	4
10473384	ROS	1	18	1	2	33	5.08333	3	4
10267798	ROS	1	18	1	2	33	13.6667	4	1
52509923	MAP	0	16	1	2	33	4.4	3	3
11624423	ROS	1	13	1	1	33	5.71667	3	4
20996621	ROS	0	17	1	2	33	3.5	4	3
11464261	ROS	1	16	1	2	23	4	1	4
10577337	ROS	1	21	1	2	33	18.5	3	4
20179164	ROS	0	16	1	2	33	5.33333	3	4
10460587	ROS	1	21	1	2	33	3.66667	3	2
10447620	ROS	1	15	2	2	33	4	3	3
50102952	MAP	1	12	1	2	33	6	3	2
20993308	ROS	0	14	1	2	33	1	1	4
20416210	ROS	0	10	1	2	33	7.91667	2	4
10551157	ROS	1	22	1	2	33	8.58333	3	1
11200645	ROS	1	16	1	2	33	4.25	4	2
10438999	ROS	1	27	1	2	33	5.58333	4	4
20151388	ROS	0	16	1	2	33	5.41667	5	1
62404688	MAP	1	16	1	2	33	4.5	3	2
20399274	ROS	0	16	1	2	33	9.78333	4	1
11466579	ROS	1	21	1	2	33	2.5	4	2
10205244	ROS	1	16	1	2	33	15.6167	3	1
87410220	MAP	0	16	1	2	33	7.08333	2	2
10100574	ROS	1	21	1	2	33	22.25	4	4
50406057	MAP	1	20	1	2	33	6.08333	3	4
20569910	ROS	0	16	1	2	33	6.75	2	4
10669174	ROS	1	18	1	2	33	7.33333	3	4
21000504	ROS	0	20	1	2	33	6.25	3	3
94828877	MAP	1	6	2	2	33	10.5	5	1
21002524	ROS	0	18	1	2	33	10.5833	1	4
20487369	ROS	0	18	1	2	23	4	4	2
20983400	ROS	0	16	1	2	33	3.16667	4	2
50400709	MAP	0	13	1	2	33	7.16667	5	1
482428	MAP	0	12	1	2	23	3.93333	4	4
10203224	ROS	1	12	1	2	33	7.25	0	2
50402017	MAP	0	12	1	2	33	6.58333	4	2
21101658	ROS	0	25	1	2	33	5.58333	2	2
20998065	ROS	0	20	1	2	33	8.5	1	4
10298957	ROS	1	24	1	2	33	3.93333	3	2
37178462	MAP	1	16	1	2	33	7.26667	2	4
21187074	ROS	0	22	1	2	33	3.58333	4	1
20236838	ROS	0	21	1	2	33	7.96667	3	2
50302266	MAP	1	15	1	2	33	7.16667	2	4
20917568	ROS	0	18	2	2	33	4.71667	4	2
10405008	ROS	1	24	1	2	33	4.33333	3	2
92023910	MAP	0	12	1	2	33	5	3	2
20254740	ROS	0	21	1	2	33	20.8333	3	4
21001807	ROS	0	18	1	2	33	5.33333	4	2
10208143	ROS	1	18	1	2	33	9.96667	1	4
21001933	ROS	0	16	1	2	33	4.83333	2	3
57978756	MAP	0	12	1	2	33	5.75	2	4
20152393	ROS	0	18	1	2	33	1.75	5	1
21411297	ROS	0	18	1	2	33	2	4	2
10435090	ROS	1	21	1	2	33	8	3	3
33411712	MAP	1	12	1	2	33	9.03333	3	4
11331231	ROS	1	22	1	2	33	16	0	4
11453772	ROS	1	21	1	2	23	1.11667	2	3
51520126	MAP	1	12	1	2	33	10.9	3	4
11409232	ROS	1	22	1	2	33	1.33333	3	4
50105437	MAP	0	15	1	2	33	7.83333	3	4
31756046	MAP	0	16	1	2	33	4.36667	3	4
31726180	MAP	0	17	1	2	33	10.3333	5	1
21193068	ROS	0	12	1	2	33	8	2	2
50103255	MAP	0	10	1	2	33	14.5	5	1
14184286	MAP	0	15	1	2	23	11.4167	3	2
10516762	ROS	1	18	1	2	33	4.85	3	3
28363718	MAP	1	16	1	1	33	5.95	4	1
20834164	ROS	0	17	1	2	33	3	2	2
20956867	ROS	0	18	1	2	33	18.2167	3	4
20205705	ROS	0	19	1	2	33	29.5833	3	2
65652206	MAP	1	16	1	2	33	4.51667	1	4
20521752	ROS	0	11	1	2	33	8.06667	3	3
56432243	ROS	0	16	1	2	33	7.45	5	1
20906079	ROS	0	19	1	2	23	9	3	2
68745332	MAP	1	12	1	2	33	7.91667	1	4
67185070	MAP	0	12	1	2	23	9.83333	3	4
20147026	ROS	0	18	1	2	33	3	4	1
10300914	ROS	1	18	1	2	33	5.91667	4	2
20942767	ROS	0	16	1	2	33	16.25	4	4
44671043	MAP	1	12	1	2	33	13.75	2	1
15115927	ROS	1	20	1	2	33	10.0833	1	4
37065652	MAP	0	13	1	1	33	5.5	3	2
21001771	ROS	0	21	1	2	23	5.83333	1	4
10291856	ROS	1	12	1	2	33	7	1	4
21407511	ROS	0	16	1	2	23	3.75	1	4
3283241	MAP	1	18	1	2	33	3.63333	4	2
15844425	ROS	1	20	1	2	23	8	3	4
77891596	MAP	1	20	1	2	33	8.03333	2	4
10271474	ROS	1	25	1	2	33	2.5	3	2
36492755	MAP	0	12	1	2	33	2.91667	1	3
10288185	ROS	1	15	1	1	33	3.25	2	4
50500136	MAP	0	12	1	2	33	5.91667	0	4
31509843	MAP	1	12	1	2	33	4.83333	0	4
10478041	ROS	1	13	1	2	33	13.75	3	4
80790863	MAP	0	21	1	2	33	4.91667	3	4
21274866	ROS	0	14	1	2	33	3	1	4
11455530	ROS	1	22	1	2	33	14.5	2	4
76755449	MAP	0	12	1	2	33	5.25	4	2
20798913	ROS	0	21	1	2	33	7.5	1	4
10246987	ROS	1	20	1	2	33	5	3	2
11349119	ROS	1	21	1	2	33	4.75	1	2
92113025	MAP	0	18	1	2	33	5.93333	3	3
10589255	ROS	1	19	1	2	33	10.25	0	4
2899847	MAP	1	14	1	2	33	7.01667	2	2
20270920	ROS	0	18	1	2	23	14.9667	3	4
51668135	MAP	1	22	1	2	33	12.4333	1	3
21406920	ROS	0	13	1	2	33	3	5	1
20254164	ROS	0	23	1	2	33	18.6667	3	4
15712086	ROS	1	23	1	2	33	7	2	4
10850171	ROS	1	26	1	2	33	4.08333	1	4
20656964	ROS	0	18	1	2	33	7.8	3	2
11615242	ROS	1	10	1	2	33	5.43333	0	4
11413170	ROS	1	18	1	2	23	8.25	3	4
24039289	MAP	1	18	1	2	23	5.83333	2	4
11631558	ROS	1	12	1	2	23	5	1	4

## Sheet: Supplementary Table 2
	Ex	In	Oli	OPC	Ast	Mic	labelled
melanosome assembly	3.27753	0	0	0	0	0
positive regulation of triglyceride catabolic process	3.00251	0	0	0	0	0	triglyceride catabolic process
regulation of sterol biosynthetic process	2.98367	2.40826	0	1.41019	2.004	0	sterol biosynthetic process
regulation of alcohol biosynthetic process	2.88226	2.98269	3.22371	0	2.19703	0
regulation of cholesterol biosynthetic process	2.68816	2.77383	2.88021	0	2.4466	0	cholesterol biosynthetic process
regulation of cholesterol metabolic process	2.66285	1.80731	2.77207	0	2.17162	0	cholesterol metabolic process
glucose import	2.64064	1.69009	0	0	0	0	glucose import
ATP synthesis coupled electron transport	2.62902	1.56355	0	0	0	0	ATP synthesis coupled electron transport
glomerular filtration	2.6267	0	0	0	0	0
protein retention in ER lumen	1.94169	2.94423	2.22134	0	1.72285	0	protein retention in ER lumen
protein maturation	1.89664	2.96136	0	0	0	1.54742	protein maturation
regulation of respiratory burst	1.82067	0	0	0	0	2.72499	respiratory burst
positive regulation of receptor catabolic process	1.7985	0	2.2759	0	0	0
spermidine metabolic process	1.71774	0	0	0	0	3.21142
regulation of cysteine-type endopeptidase activity involved in apoptotic signaling pathway	1.69195	0	0	0	0	2.72594
sulfur compound catabolic process	1.58645	3.00497	0	0	0	0
regulation of metaphase plate congression	1.56664	1.74971	0	0	3.69336	1.89241
regulation of histone modification	1.38226	3.57829	0	0	1.64401	0	histone modification
regulation of hydrogen peroxide-induced cell death	1.38177	0	0	0	0	2.97748
negative regulation of response to reactive oxygen species	1.34131	0	0	0	0	2.36779	response to reactive oxygen species
cellular modified amino acid biosynthetic process	1.33744	0	2.37638	0	0	0
urea cycle	1.33364	3.02711	0	0	0	0
positive regulation of translational initiation	0	3.95008	0	0	0	0	translational initiation
stress granule assembly	0	3.65016	0	0	0	0	stress granule assembly
regulation of hematopoietic progenitor cell differentiation	0	3.55979	0	0	0	0
regulation of hematopoietic stem cell differentiation	0	3.44581	0	0	0	0
positive regulation of cellular protein localization	0	3.38434	0	0	0	0
mitotic G1/S transition checkpoint signaling	0	3.3219	0	0	0	0
tumor necrosis factor-mediated signaling pathway	0	3.31683	0	0	0	0	TNF-mediated signaling pathway
regulation of stem cell differentiation	0	3.17489	0	0	0	0	stem cell differentiation
positive regulation of endopeptidase activity	0	3.13007	0	0	0	0	histone phosphorylation
regulation of histone phosphorylation	0	2.97491	0	0	2.21659	0
receptor metabolic process	0	2.91802	0	0	0	0
negative regulation of G2/M transition of mitotic cell cycle	0	2.88814	0	0	0	0
regulation of reactive oxygen species metabolic process	0	2.88356	0	0	0	1.45644	reactive oxygen species metabolic process
glycosphingolipid metabolic process	0	1.89632	0	0	0	2.54846	glycosphingolipid metabolic process
regulation of protein glycosylation	0	1.81021	2.80705	0	1.45641	0
positive regulation of RNA polymerase II transcription preinitiation complex assembly	0	1.78573	0	2.70164	1.42763	0
negative regulation of histone methylation	0	1.67712	1.53256	0	1.92148	3.0327
regulation of protein ADP-ribosylation	0	1.56968	0	0	2.89943	0
negative regulation of autophagy	0	1.4902	0	2.38906	0	0	autophagy
peptidyl-diphthamide biosynthetic process from peptidyl-histidine	0	1.44051	0	3.25945	0	0
negative regulation of pathway-restricted SMAD protein phosphorylation	0	1.42075	0	0	0	2.49083
negative regulation of mRNA catabolic process	0	1.39362	0	2.2783	1.49753	0
regulation of mRNA polyadenylation	0	1.35909	0	0	2.89326	0
leucine metabolic process	0	0	3.83645	1.65828	7.20861	1.93465
leucine catabolic process	0	0	3.76191	1.56838	6.37231	3.14675
cellular response to sterol depletion	0	0	2.96988	0	0	0	cellular response to sterol depletion
acetyl-CoA metabolic process	0	0	2.90677	1.95299	2.27869	0	acetyl-CoA metabolic process
positive regulation of triglyceride biosynthetic process	0	0	2.68222	0	0	1.38505
neural tube closure	0	0	2.47494	0	0	0
very long-chain fatty acid catabolic process	0	0	2.43978	0	0	0	very long-chain fatty acid catabolic process
negative regulation of insulin receptor signaling pathway	0	0	2.4303	0	0	0	insulin receptor signaling pathway
Schwann cell differentiation	0	0	2.38833	0	0	0	Schwann cell differentiation
fatty acid beta-oxidation using acyl-CoA dehydrogenase	0	0	2.38343	1.7361	3.70625	0	fatty acid beta-oxidation using acyl-CoA dehydrogenase
negative regulation of cellular response to vascular endothelial growth factor stimulus	0	0	2.38293	0	0	0
negative regulation of protein kinase activity by regulation of protein phosphorylation	0	0	2.28177	0	1.30492	0
cellular polysaccharide catabolic process	0	0	1.85302	2.74221	2.36642	0
biotin metabolic process	0	0	1.70654	0	3.26905	0
negative regulation of endoplasmic reticulum calcium ion concentration	0	0	1.5562	2.54655	0	0
fatty acid beta-oxidation	0	0	1.51397	1.67215	2.91608	0
regulation of protein autoubiquitination	0	0	0	2.56135	0	0
histone arginine methylation	0	0	0	2.54361	0	2.07431
rRNA transport	0	0	0	2.37203	0	0
negative regulation of fatty acid oxidation	0	0	0	2.33171	2.85533	0
positive regulation of mitochondrial calcium ion concentration	0	0	0	2.3184	0	0	mitochondrial calcium ion concentration
glycogen catabolic process	0	0	0	2.2808	2.05444	0	glycogen catabolic process
negative regulation of actin filament polymerization	0	0	0	1.75253	1.58448	2.70024
positive regulation of sequestering of triglyceride	0	0	0	0	4.95718	0
branched-chain amino acid catabolic process	0	0	0	0	4.7381	0
serine family amino acid biosynthetic process	0	0	0	0	3.68897	0
positive regulation of lipid storage	0	0	0	0	3.37687	0	lipid storage
cellular amino acid catabolic process	0	0	0	0	3.16791	0
negative regulation of histone H3-K27 methylation	0	0	0	0	3.01798	0	histone H3-K27 methylation
positive regulation of intracellular steroid hormone receptor signaling pathway	0	0	0	0	2.98621	0
RNA phosphodiester bond hydrolysis, exonucleolytic	0	0	0	0	2.98365	0
polyamine biosynthetic process	0	0	0	0	1.77206	2.93492
polyamine metabolic process	0	0	0	0	1.54907	2.76063
negative regulation of protein sumoylation	0	0	0	0	0	3.71675
regulation of fibroblast migration	0	0	0	0	0	3.01433
cellular response to interleukin-18	0	0	0	0	0	2.76805	cellular response to interleukin-18
negative regulation of natural killer cell mediated immunity	0	0	0	0	0	2.70067	natural killer cell mediated immunity
positive regulation of interleukin-13 production	0	0	0	0	0	2.5402	interleukin-13 production
fatty-acyl-CoA metabolic process	0	0	0	0	0	-2.49066	fatty-acyl-CoA metabolic process
regulation of calcium ion transmembrane transport via high voltage-gated calcium channel	0	0	0	0	0	-2.72082
aorta development	0	0	0	0	0	-2.85411
striated muscle cell differentiation	0	0	0	0	-2.89305	0
response to purine-containing compound	0	0	0	0	-2.98739	0
positive regulation of protein localization to early endosome	0	0	0	-2.31216	0	0	protein localization to early endosome
negative regulation of triglyceride metabolic process	0	0	0	-2.44556	0	0
protein localization to non-motile cilium	0	0	0	-2.55974	0	0
regulation of T cell mediated immune response to tumor cell	0	0	0	-2.79833	0	0
histone H2A-K119 monoubiquitination	0	0	0	-2.87366	0	0
dendrite arborization	0	0	-2.33184	0	-2.15357	0
vascular endothelial growth factor signaling pathway	0	-1.38282	0	-2.85494	0	0	VEGF signaling pathway
myotube differentiation	0	-1.85798	0	0	-3.37882	0
positive regulation of behavior	0	-3.20315	0	-1.66993	-1.82452	0
dorsal aorta development	-1.34996	0	0	-2.46247	0	0
regulation of germinal center formation	-1.4429	0	0	-2.27327	0	0
regulation of neurotrophin TRK receptor signaling pathway	-1.64493	0	-3.02452	0	0	0	neurotrophin TRK receptor signaling pathway
regulation of heart rate by cardiac conduction	-2.62232	0	0	0	0	0
regulation of cell communication by electrical coupling	-2.62574	-1.4917	0	0	0	0	cell communication by electrical coupling
positive regulation of cardiac muscle hypertrophy	-2.6393	0	0	0	0	0
SMAD protein complex assembly	-2.64904	0	-1.43026	0	0	0
adenylate cyclase-inhibiting serotonin receptor signaling pathway	-2.66375	-1.49009	0	0	0	0
neuron fate commitment	-2.74571	0	0	0	0	0	neuron fate commitment
positive regulation of muscle hypertrophy	-2.79994	0	-1.58328	0	0	0
chloride transmembrane transport	-2.83598	0	0	-2.19745	-1.36572	0
negative regulation of cytosolic calcium ion concentration	-2.97303	0	0	0	-1.37881	0
protein localization to basolateral plasma membrane	-3.21587	0	0	0	0	0
G protein-coupled serotonin receptor signaling pathway	-3.31332	-1.64179	0	0	0	0	GPCRs signaling pathway

## Sheet: Supplementary Table 3
pathway	genes
aerobic electron transport chain (GO:0019646)	UQCC3,NDUFC2,SDHD,NDUFC1,SDHC,COX6C,SDHA,NDUFS8,NDUFS7,UQCRQ,NDUFS6,NDUFS5,UQCRC2,NDUFS4,NDUFS3,UQCRC1,NDUFS2,CYCS,NDUFS1,COX7C,NDUFB9,COX7B,NDUFB8,NDUFB7,NDUFB11,NDUFB6,COX4I2,NDUFB5,NDUFB10,NDUFB4,NDUFB3,UQCR10,AFG1L,NDUFB2,NDUFB1,UQCR11,COX6A2,COX6A1,UQCRFS1,COX4I1,NDUFV3,NDUFV2,NDUFV1,COX8A,NDUFA9,NDUFA8,NDUFA7,NDUFA6,NDUFA5,NDUFA4,NDUFA3,NDUFA2,NDUFA1,COX7A2L,COX6B1,UQCRHL,NDUFAB1,SDHAF2,NDU…
aerobic respiration (GO:0009060)	SURF1,MDH2,UQCRB,UQCR10,MTFR1L,SDHB,ATP5F1D,SDHC,SIRT3,UQCRH,UQCRHL,OXA1L,BLOC1S1,NDUFS8,NDUFS7,UQCRC2,MTFR1,UQCRC1,MTFR2,ME3,SLC25A14
apoptotic mitochondrial changes (GO:0008637)	FIS1,ATG3,BIK,BAD,FZD9,SOD2,GGCT,BCL2L1,BCL2,BAX,NDUFS1,CAMK2A,NAIF1,CLU,ATP2A1,IFI6,HSPD1,IFIT2,MFF,HK2,CCAR2,BBC3,TIMM50,ERBB4,AIFM2,THEM4,BNIP3,BAK1,SFN,VPS35,BOK,BID,DNM1L
ATP synthesis coupled electron transport (GO:0042773)	NDUFA12,NDUFB6,NDUFS2,NDUFV3,NDUFV1,COA6
ATP synthesis coupled proton transport (GO:0015986)	ATP5ME,DMAC2L,VPS9D1,ATP5PF,STOML2,ATP5PD,ATP5PB,ATP5MC3,ATP5F1D,ATP5F1E,ATP5MC1,ATP5MC2,ATP5F1A,ATP5F1B,ATP5F1C,ATP5MGL,ATP5PO,ATP5MG,ATP5MF
ATP transport (GO:0015867)	SLC25A17,CR1,CALHM1,SLC25A4,CALHM3,ABCC6,SLC25A42,SLC25A41,SLC17A9,CD47,SLC25A24,SLC25A5
ATP-dependent chromatin remodeling (GO:0043044)	SMARCC1,SMARCC2,SMARCA1,ACTR8,PBRM1,ACTL6A,ACTR6,MBD2,ACTR5,ACTL6B,MBD3,SMARCE1,INO80,ARID1A,NASP,ARID1B,SMARCA2,SMARCA4,GATAD2B,SMARCA5,ANP32E,ERCC6,HNRNPC,INO80B,SMARCD2,SMARCB1,HDAC1,HDAC2,SRCAP,CHD8,CHD4,RNF8,CHD3,SPTY2D1,ZNHIT1,CECR2,ACTB,VPS72,MTA2,RBBP4,DMAP1,SMARCAD1
cellular respiration (GO:0045333)	SURF1,MDH2,NDUFA5,SDHB,ATP5F1D,SDHC,COQ10B,SIRT3,COQ10A,SDHA,UQCRHL,NR4A3,OXA1L,NDUFS8,NDUFS7,SDHAF4,LYRM7,UQCRC2,NDUFS4,MTFR1,UQCRC1,CYCS,MTFR2,NDUFS1,SLC25A13,SLC25A14,UQCRB,COX4I2,UQCR10,MTFR1L,ETFDH,ETFA,ETFB,MTLN,UQCRH,BLOC1S1,UQCRFS1,COX15,ETFRF1,ME3,PPARGC1A,COX10
cellular response to ATP (GO:0071318)	RYR3,P2RY11,P2RY12,CIB2,TRPV1,SSH1,HSP90B1,PDXP,TAF1,P2RX7,P2RX4,P2RX3,P2RY4,P2RY2,P2RY1
cellular response to decreased oxygen levels (GO:0036294)	ANGPT4,TIGAR,BAD,MT3,SDIM1,TSC1,HIPK2,SIRT1,SIRT2,BMP7,VEGFA,CPEB2,PINK1,CPEB1,ADAM8,CPEB4,TP53,HP1BP3,EPAS1,OPRD1,HILPDA,SUV39H2,SUV39H1,ZFP36L1,NDNF,AQP3,SFRP1,AQP1,NDRG1,LMNA,TERT,MYC,PGK1,EGLN2,EGLN1,PTGIS,KCND2,EGLN3,BNIP3L,PICK1,MTOR,RGCC,TBL2,P4HB,MDM4,HYOU1,CARD16,MGARP,STUB1,NOP53,SCN2A,FABP1,MDM2,GATA6,AK4,FMN2,TWIST1,HIF1A,RORA,NPEPPS,PTGS2,SLC8A3,FAM162A,HMOX1,NKX3-1,BNIP3,UBQLN1,PMAI…
cellular response to increased oxygen levels (GO:0036295)	ATP6V1G1,ATP6V1A,ATP6V0D1,ATP6AP1,CCDC115,FAS,CAV1,ATG7,FOXO1,ATP6V0A2,TMEM199
cellular response to oxygen levels (GO:0071453)	ATP6V1G1,ATP6V1A,ATP6V0D1,ATP6AP1,CCDC115,PICK1,NDUFS2,CPEB4,ATP6V0A2,TMEM199
cellular response to oxygen-containing compound (GO:1901701)	H2AZ1,ACOD1,IL1F10,MAPK14,RRAGB,RRAGA,CPEB1,RRAGD,RRAGC,NEURL1,TNFSF4,VIM,NSMF,CPEB4,CPEB3,EPHA3,HCN4,RAMP3,SERPINE1,AQP9,AKAP9,AQP8,NUGGC,FZD10,NOD2,AKAP6,SFRP1,AQP1,SLC5A5,PDXP,ADCY6,CRHBP,GNG2,ACTB,DHX36,PABPN1,AKT1,ZNF703,EGR1,GPLD1,FZD4,WNT10B,XBP1,PRKCD,FZD7,PPBP,NR1D1,IL36G,PTK7,PTK6,SNW1,SETX,PRKD1,EZR,PAF1,CFTR,PID1,SPAAR,GFI1,BCL10,CTR9,PDGFB,PRDX3,MEIOSIN,IL36A,PRDX5,IL36B,ZC3H12A,KAT5…
cellular response to reactive oxygen species (GO:0034614)	PDGFRA,ANXA1,JUN,ERCC6L2,RIPK3,PLEKHA1,MMP9,SIRT1,RHOB,MAPK13,PAX2,CRYGD,IMPACT,IL6,FER,MAPT,PPIF,NCF1,NFE2L2,RELA,AGAP3,TNFAIP3,UCP1,PARK7,PTPRK,EGFR,AQP1,AKT1,TPM1,ROMO1,CYP1B1,ECT2,RPS3,RIPK1,MAP3K5,PRKCD,CHUK,ZNF580,FOS,AKR1C3,SETX,NET1,FXN,FABP1,OSER1,HDAC6,PXN,PJVK,PKD2,CAMKK2,TRPM2,PRDX3,MAPK9,MAPK8,PRDX5,SIRPA,MAPK3,MPV17,MAPK1,ABL1,MAPK7,ANKZF1,PDK2
cyclooxygenase pathway (GO:0019371)	HPGDS,PTGIS,CBR1,PTGES2,PTGES3,TBXAS1,AKR1C3,PTGES,PTGS1,PTGS2,PTGDS
dynamin family protein polymerization involved in mitochondrial fission (GO:0003374)	MX1,OPA1,MX2,MIEF2,DNM1,DNM2,DNM1L,DNM3
electron transport chain (GO:0022900)	NDUFA5,ETFDH,ETFA,ETFB,SDHB,DHRS2,ENOX2,SDHA,PDIA5,POR,UQCRFS1,CYB561,ETFRF1,NDOR1,PPARGC1A
energy coupled proton transport, down electrochemical gradient (GO:0015985)	ATP5F1A,VPS9D1,ATP5F1C,ATP5PD,ATP5MGL,ATP5PB,ATP5MC3,ATP5PO,ATP5F1D,ATP5MG,ATP5MC1,ATP5MC2
energy derivation by oxidation of organic compounds (GO:0015980)	GFPT1,GFPT2,MT3,COQ10B,COQ10A,NR4A3,SDHAF4,LYRM7,LEP,NDUFS4,CYCS,NDUFS1,SLC25A13,MRAP2,PID1,ACADVL,COX4I2,ACSM1,ADRB3,MTLN,MYC,LEPR,COX15,PPARGC1A,COX10
energy reserve metabolic process (GO:0006112)	PID1,GSK3B,GFPT1,GBE1,GFPT2,PRKAG2,PYGL,MT3,PYGM,PHKB,ADRB3,PHKA1,G6PC1,PHKG2,UGP2,PPP1R3C,LEP,MYC,LEPR,MRAP2
epoxygenase P450 pathway (GO:0019373)	CYP4F2,CYP4A11,EPHX2,CYP4F12,CYP2C19,CYP2C18,CYP2C9,CYP2A7,CYP2A6,CYP2C8,CYP2B6,CYP2S1,CYP2A13,CYP1A2,CYP1A1,CYP1B1,CYP2E1,CYP2F1,CYP2J2
glycolytic process (GO:0006096)	TPI1,PKLR,PGAM1,PGAM2,GCK,PKM,PFKM,PFKL,HKDC1,PGAM4,GAPDHS,ALDOC,ALDOB,ALDOA,GAPDH,PFKFB1,GPI,PFKFB2,ENO1,ENO2,HK1,ENO3,ENO4,HK3,HK2,LDHA,PGK2,PGK1,PGM1
glycolytic process through glucose-6-phosphate (GO:0061620)	TPI1,PKLR,PGAM1,PGAM2,GCK,PKM,PFKM,PFKL,GAPDHS,ALDOC,ALDOB,ALDOA,GAPDH,GPI,PFKP,ADPGK,ENO1,FOXK2,FOXK1,ENO2,HK1,ENO3,HK3,HK2,PGK1
inner mitochondrial membrane organization (GO:0007007)	HSPA9,AGK,TIMM29,UQCC3,TIMM22,ATP5F1D,ATP5F1E,AFG3L2,LETM1,ATP5ME,TIMM13,SPG7,GHITM,TIMM10,MAIP1,ROMO1,ATP5MG,ATP5MF,TIMM8B,DMAC2L,TIMM8A,ATP5PF,MTX2,ATP5PD,APOOL,MTX3,ATP5PB,TOMM70,IMMT,TIMM10B,TMEM11,DNAJC11,ATP5PO,TIMM9,NDUFA13,ATP5MC3,MICOS13,ATP5MC1,ATP5MC2,MICOS10,APOO,CHCHD6,ATP5F1A,CHCHD3,SAMM50,ATP5F1B,ATP5F1C,OPA1,MTX1
lipoxygenase pathway (GO:0019372)	GPX1,PON1,HPGD,GPX4,PON3,PON2,ALOX15,ALOX5AP,ALOX12B,ALOX12,ALOX15B,PTGS2,LTC4S,ALOX5,ALOXE3
mitochondrial ATP synthesis coupled electron transport (GO:0042775)	UQCC3,NDUFC2,SDHD,NDUFC1,SDHC,COX6C,SDHA,NDUFS8,NDUFS7,UQCRQ,NDUFS6,NDUFS5,UQCRC2,NDUFS4,NDUFS3,UQCRC1,NDUFS2,CYCS,NDUFS1,COX7C,NDUFB9,COX7B,NDUFB8,NDUFB7,NDUFB11,NDUFB6,COX4I2,NDUFB5,NDUFB10,NDUFB4,NDUFB3,UQCR10,AFG1L,NDUFB2,NDUFB1,UQCR11,COX6A2,COX6A1,UQCRFS1,COX4I1,NDUFV3,NDUFV2,NDUFV1,COA6,COX8A,NDUFA9,NDUFA8,NDUFA7,NDUFA6,NDUFA5,NDUFA4,NDUFA3,NDUFA2,NDUFA1,COX7A2L,COX6B1,UQCRHL,NDUFAB1,SDHAF…
mitochondrial ATP synthesis coupled proton transport (GO:0042776)	ATP5ME,DMAC2L,ATP5PF,STOML2,ATP5PD,ATP5PB,ATP5MC3,ATP5F1D,ATP5F1E,ATP5MC1,ATP5MC2,ATP5F1A,ATP5F1B,ATP5F1C,ATP5PO,ATP5MG,ATP5MF
mitochondrial calcium ion homeostasis (GO:0051560)	FIS1,MCUR1,BCAP31,RAP1GDS1,MCUB,ANXA6,ATP2A1,SLC8B1,MAIP1,SLC8A3,TGM2,AFG3L2,LETM1,SMDT1,C19ORF12,MICU3,MICU2,FATE1,SLC25A23,MICU1,PDZD8,MCU
mitochondrial calcium ion transmembrane transport (GO:0006851)	MCUR1,PHB2,STOML2,MCUB,PHB,SPG7,SLC8B1,MAIP1,SLC8A3,PARL,AFG3L2,LETM1,SMDT1,YME1L1,PMPCB,PMPCA,MICU3,MICU2,SLC25A23,MICU1,MCU
mitochondrial cytochrome c oxidase assembly (GO:0033617)	COA5,PET117,COA3,SURF1,COX17,COA1,COX16,FASTKD3,COX19,COX18,PET100,TIMM21,BCS1L,OXA1L,SCO2,SCO1,SMIM20,COX14,COX20,COA8
mitochondrial DNA metabolic process (GO:0032042)	MGME1,TOP3A,PARP1,DNA2,LIG3,PRIMPOL,LONP1
mitochondrial DNA repair (GO:0043504)	MGME1,PARP1,DNA2,LIG3,PRIMPOL
mitochondrial DNA replication (GO:0006264)	TEFM,MGME1,TWNK,SSBP1,DNA2,POLG2,POLG,PRIMPOL
mitochondrial electron transport, cytochrome c to oxygen (GO:0006123)	COX8A,COX5A,COX7C,COX7B,COX4I2,NDUFA4,AFG1L,COX6A2,COX5B,COX6C,COX7A2L,COX6B1,COX6A1,COX4I1,COX15,CYCS,COX10
mitochondrial electron transport, NADH to ubiquinone (GO:0006120)	NDUFA9,NDUFA8,NDUFA7,NDUFA6,NDUFA5,NDUFA4,NDUFA3,NDUFA2,NDUFA1,NDUFC2,NDUFC1,NDUFS8,NDUFS7,NDUFAB1,NDUFS6,NDUFS5,NDUFS4,NDUFS3,NDUFS2,NDUFAF1,NDUFS1,NDUFB9,NDUFB8,NDUFB7,NDUFB11,NDUFA12,NDUFB6,NDUFA13,NDUFA10,NDUFB5,NDUFB10,NDUFB4,NDUFA11,NDUFB3,NDUFB2,NDUFB1,NDUFV3,NDUFV2,NDUFV1
mitochondrial electron transport, ubiquinol to cytochrome c (GO:0006122)	UQCRB,UQCC3,UQCRQ,UQCRC2,UQCR10,UQCRFS1,UQCRC1,CYCS,UQCR11,CYC1,UQCRH,UQCRHL
mitochondrial fission (GO:0000266)	FIS1,PRKN,MX1,MX2,MUL1,MTFR1L,GDAP1,MIEF1,MFF,DNM1,DNM2,DNM3,OPA1,MTFR1,MTFR2,MTFP1,SLC25A46,DNM1L
mitochondrial fragmentation involved in apoptotic process (GO:0043653)	FIS1,ATG3,ERBB4,BAX,BNIP3,VPS35,MFF,DNM1L,CCAR2
mitochondrial fusion (GO:0008053)	FIS1,STOML2,MIGA2,MIGA1,PLD6,SPG7,MIEF2,GDAP1,THG1L,MIEF1,MFF,AFG3L2,CHCHD3,OPA1,MFN2,BAX,USP30,MFN1
mitochondrial gene expression (GO:0140053)	MRPS28,RARS2,PTCD3,NDUFA7,HARS1,GATB,MRPS24,MRPS21,GATC,MRPS18B,TFB2M,MRPS2,MRPS18A,POLRMT,MRPL47,QRSL1,MRPS7,MRPS6,MRPL23,MRPL51,NOA1,LARS2,TFAM,SLC25A33,GFM2,MRPS16,MRPS17,FASTKD2,MRPS14,MRPS15,MRPS12,MRPS34,FASTKD5,MRPS11,MRPL16,MRPL57,FOXO3,MRPL12,TEFM,MRPL2,TWNK,IARS2
mitochondrial genome maintenance (GO:0000002)	TYMP,MGME1,MEF2A,SLC25A4,OPA1,AKT3,TOP3A,PARP1,SLC25A33,MPV17,SLC25A36,LONP1
mitochondrial membrane organization (GO:0007006)	HSPA9,MTX2,APOOL,MTX3,BAD,IMMT,TMEM11,DNAJC11,BCL2L1,SLC25A31,BCL2,PPIF,SLC25A5,SLC25A4,SPG7,GHITM,MICOS13,RCC1L,MAIP1,MICOS10,TIMM50,APOO,CHCHD6,CHCHD3,SAMM50,OPA1,MFN2,BNIP3,BAK1,PMAIP1,MTX1,MFN1
mitochondrial outer membrane permeabilization (GO:0097345)	RTL10,BAD,BNIP3L,RHOT1,BCL2L11,RHOT2,BLOC1S2,BAX,BNIP3,VDAC2,PMAIP1,BMF,MOAP1
mitochondrial protein catabolic process (GO:0035694)	SPATA18,BNIP3L,YME1L1,AFG1L,BNIP3,PISD
mitochondrial protein processing (GO:0034982)	AFG3L2,MIPEP,IMMP1L,STOML2,IMMP2L,ATP23,YME1L1,OMA1,PMPCB,SPG7,PMPCA
mitochondrial proton-transporting ATP synthase complex assembly (GO:0033615)	OXA1L,FMC1,ATP23,ATP5F1D,TMEM70,ATPAF1
mitochondrial respirasome assembly (GO:0097250)	COX7A1,HIGD1B,COX7A2,HIGD1C,COX7A2L,HIGD2A,RAB5IF,HIGD1A,HIGD2B
mitochondrial respiratory chain complex assembly (GO:0033108)	ACAD9,COA5,COA3,COA1,UQCC3,UQCC2,UQCC1,NDUFC2,NDUFC1,TTC19,TIMM21,ECSIT,SCO2,NDUFS8,NDUFS7,LYRM7,NDUFS6,NDUFS5,SCO1,TMEM126B,NDUFS4,NDUFS3,TMEM126A,NDUFS2,SLC25A33,NDUFS1,COX20,PET117,NDUFB9,NDUFB8,NDUFB7,NDUFB11,DMAC2,NDUFB6,FASTKD3,NDUFB5,NDUFB10,NDUFB4,DMAC1,NDUFB3,OMA1,NDUFB2,NDUFB1,UQCRFS1,NDUFV3,NDUFV2,COA8,NDUFV1,NDUFA9,NDUFA8,TIMMDC1,SURF1,NDUFA7,NUBPL,NDUFA6,NDUFA5,NDUFA3,PET100,NDUFA2,N…
mitochondrial respiratory chain complex I assembly (GO:0032981)	ACAD9,COA1,NDUFC2,NDUFC1,TIMM21,ECSIT,NDUFS8,NDUFS7,NDUFS6,NDUFS5,TMEM126B,NDUFS4,NDUFS3,TMEM126A,NDUFS2,NDUFS1,NDUFB9,NDUFB8,NDUFB7,NDUFB11,DMAC2,NDUFB6,NDUFB5,NDUFB10,NDUFB4,DMAC1,NDUFB3,NDUFB2,NDUFB1,NDUFV3,NDUFV2,NDUFV1,NDUFA9,NDUFA8,TIMMDC1,NDUFA7,NUBPL,NDUFA6,NDUFA5,NDUFA3,NDUFA2,NDUFA1,BCS1L,OXA1L,NDUFAF7,NDUFAF8,NDUFAB1,NDUFAF5,NDUFAF6,NDUFAF3,NDUFAF4,NDUFAF1,NDUFAF2,NDUFA12,NDUFA13,NDUFA…
mitochondrial respiratory chain complex III assembly (GO:0034551)	UQCC3,LYRM7,UQCC2,UQCC1,UQCRFS1,SLC25A33,TTC19,BCS1L
mitochondrial ribosome assembly (GO:0061668)	DHX30,DDX28,FASTKD2,MTERF3,MPV17L2,MRPS2
mitochondrial RNA 3'-end processing (GO:0000965)	PNPT1,TRMT10C,TRNT1,HSD17B10,SUPV3L1
mitochondrial RNA metabolic process (GO:0000959)	PNPT1,FASTKD1,FASTKD5,TFB2M,POLRMT,TFB1M,FOXO3,MRPL12,TEFM,TWNK,TFAM,SLC25A33,MTERF2,MTERF1,EARS2
mitochondrial RNA processing (GO:0000963)	TRMT10A,TRMT10B,PNPT1,TRMT10C,FASTKD5,ELAC2,TBRG4,SUPV3L1
mitochondrial transcription (GO:0006390)	TEFM,TWNK,TFAM,TFB2M,SLC25A33,MTERF2,POLRMT,TFB1M,MTERF1,FOXO3,MRPL12
mitochondrial translation (GO:0032543)	TUFM,RARS2,PTCD3,MRPS18C,MRPS18B,MRPS18A,DAP3,IARS2,ERAL1,OXA1L,MRPL10,MRPL19,MRPL17,MRPL18,MRPL15,MRPL16,MRPL1,MRPL13,MRPL14,MRPL11,MRPL12,MRPL20,MRPL4,MRPL21,MRPL3,MRPL2,MRPL9,TSFM,HARS1,MRPL28,MRPS2,MRPL27,MRPL24,MRPS7,MRPL22,MRPS6,MRPL23,MRPS5,MRPL32,MRPL30,MRPS9,NOA1,MRRF,MTRF1L,MRPS16,MRPS17,FASTKD2,MRPS14,MRPS15,MRPS12,MRPL39,MRPS10,MRPS11,MTIF2,MRPL37,MTIF3,MRPL38,MRPL35,MRPL36,MRPL33,MRP…
mitochondrial translational elongation (GO:0070125)	TUFM,TSFM,PTCD3,MRPS18C,MRPL28,MRPS18B,MRPS2,MRPS18A,MRPL27,MRPL24,MRPS7,MRPL22,MRPS6,MRPL23,MRPS5,MRPL32,MRPL30,MRPS9,DAP3,MRPS16,MRPS17,MRPS14,MRPS15,MRPS12,MRPL39,MRPS10,MRPS11,MRPL37,MRPL38,MRPL35,MRPL36,MRPL33,MRPL34,MRPL42,MRPL43,MRPL40,MRPL41,MRPS27,GADD45GIP1,MRPS28,MRPS25,MRPS26,MRPS23,MRPS24,MRPS21,MRPS22,MRPL48,ERAL1,MRPL49,MRPL46,MRPL47,MRPL44,MRPL45,MRPL53,OXA1L,MRPL54,MRPL10,MRPL51,…
mitochondrial translational termination (GO:0070126)	PTCD3,MRPS18C,MRPL28,MRPS18B,MRPS2,MRPS18A,MRPL27,MRPL24,MRPS7,MRPL22,MRPS6,MRPL23,MRPS5,MRPL32,MRPL30,MRPS9,MRRF,MTRF1L,DAP3,MRPS16,MRPS17,MRPS14,MRPS15,MRPS12,MRPL39,MRPS10,MRPS11,MRPL37,MRPL38,MRPL35,MRPL36,MRPL33,MRPL34,MRPL42,MRPL43,MRPL40,MRPL41,MRPS27,GADD45GIP1,MRPS28,MRPS25,MRPS26,MRPS23,MRPS24,MRPS21,MRPS22,MRPL48,ERAL1,MRPL49,MRPL46,MRPL47,MRPL44,MRPL45,MRPL53,OXA1L,MRPL54,MRPL10,MRPL5…
mitochondrial transport (GO:0006839)	STARD3,HSP90AA1,BAD,TIMM23,TIMM22,GDAP1,SLC25A31,BCL2,PPIF,TOMM5,TOMM7,SLC25A4,TIMM13,SPG7,TIMM10,TOMM20,TOMM22,MAIP1,PITRM1,MFN2,FLVCR1,FIS1,TIMM8B,BCAP31,MTX2,AIP,TOMM70,TIMM44,BCS1L,DNAJC19,TOMM34,OXA1L,SLC25A16,ABCB10,TIMM10B,KIFBP,BCL2L1,MGARP,SLC25A13,SLC25A6,SLC25A5,TIMM9,TOMM40,COX18,MFF,TIMM17B,BNIP3,FBXO7,TSPO,BAK1,PMAIP1,TIMM17A,TMEM14A,SLC25A24,TMEM14B,TMEM14C
mitochondrial tRNA methylation (GO:0070901)	TRMT10C,PRORP,TRMT5,TRMT61B,HSD17B10
mitochondrial tRNA modification (GO:0070900)	TRIT1,TRMT10C,PUS1,RPUSD4,PRORP,TRMT5,MTO1,TRMT61B,HSD17B10
mitochondrial tRNA processing (GO:0090646)	TRMT10A,TRIT1,TRMT10B,TRMT10C,ELAC2,PRORP,TRNT1,HSD17B10
NADH dehydrogenase complex assembly (GO:0010257)	ACAD9,COA1,NDUFC2,NDUFC1,TIMM21,ECSIT,NDUFS8,NDUFS7,NDUFS6,NDUFS5,TMEM126B,NDUFS4,NDUFS3,TMEM126A,NDUFS2,NDUFS1,NDUFB9,NDUFB8,NDUFB7,NDUFB11,DMAC2,NDUFB6,NDUFB5,NDUFB10,NDUFB4,DMAC1,NDUFB3,NDUFB2,NDUFB1,NDUFV3,NDUFV2,NDUFV1,NDUFA9,NDUFA8,TIMMDC1,NDUFA7,NUBPL,NDUFA6,NDUFA5,NDUFA3,NDUFA2,NDUFA1,BCS1L,OXA1L,NDUFAF7,NDUFAF8,NDUFAB1,NDUFAF5,NDUFAF6,NDUFAF3,NDUFAF4,NDUFAF1,NDUFAF2,NDUFA12,NDUFA13,NDUFA…
negative regulation of ATP metabolic process (GO:1903579)	PID1,FIS1,HDAC4,PPARA,TIGAR,ACTN3,PARP1,CBFA2T3,FLCN,NCOR1,NUPR1,MLXIPL,PDE12,PPIF,FBP1,PFKFB1,GIT1
negative regulation of ATPase activity (GO:0032780)	PXK,PAM16,THADA,TSC1,SIRT1,IFIT1,PLN,OXA1L,TNNT2,SLN,ATP5IF1,VCPKMT,TLR9,TNNI3,PPIF,LTF,TP53
negative regulation of cellular respiration (GO:1901856)	ACTN3,TRAP1,MLXIPL,PDE12,PPIF
negative regulation of glycolytic process (GO:0045820)	NCOR1,HDAC4,PPARA,TIGAR,NUPR1,ACTN3,CBFA2T3,FBP1,PFKFB1,GIT1
negative regulation of mitochondrial fusion (GO:0010637)	PRKN,TFRC,ADCK1,OMA1,MUL1,BNIP3,HUWE1,VAT1
negative regulation of mitochondrial membrane potential (GO:0010917)	HEBP2,PRELID1,MAPT,PIP5KL1,ARL6IP5,BAX,PMAIP1,RNF122
negative regulation of mitochondrial outer membrane permeabilization involved in apoptotic signaling pathway (GO:1901029)	MPV17L,SLC35F6,HSPA1A,FZD9,TMEM14A,ACAA2,SLC25A5
negative regulation of monooxygenase activity (GO:0032769)	CYP27B1,CAV3,GFI1,NOSIP,ATP2B4,GLA,NFKB1,SNCA
negative regulation of reactive oxygen species biosynthetic process (GO:1903427)	PAGE4,PPARA,ABCB7,TRAP1,MPV17L,PARK7,INS,SLC30A10,FYN,ABCD1,ABCD2,SLC18A2,COA8
negative regulation of reactive oxygen species metabolic process (GO:2000378)	HDAC6,PAGE4,PRKN,PPARA,ABCB7,TRAP1,MMP3,SIRT5,PARK7,MT3,BRCA1,INS,SLC30A10,SIRT2,AATF,PAX2,PINK1,PLIN5,ABCD1,ABCD2,SLC18A2,COA8,TFAP2A
negative regulation of response to reactive oxygen species (GO:1901032)	GPR37,LRRK2,GPR37L1,PYCR1,TXN,PARK7,NFE2L2,PDE8A
oxygen homeostasis (GO:0032364)	EGLN1,ALAS2,WNT7B,HIF1A,CIAO3,SOD2
oxygen transport (GO:0015671)	MB,HBB,MYC,HBA1,NGB,IPCEF1,CYGB
positive regulation of ATP biosynthetic process (GO:2001171)	PID1,TMSB4X,IL4,VCP,PINK1,PPARA,ENO1,PPARGC1A,TREM2
positive regulation of ATP metabolic process (GO:1903580)	INSR,PPARA,ENTPD5,ACTN3,ARNT,IGF1,P2RX7,IL4,PINK1,NUPR1,MLXIPL,PRXL2C,IFNG,GAPDHS,PFKFB1,PID1,PFKFB3,APP,PFKFB2,PRKAA2,VCP,PFKFB4,ENO1,PSEN1,SLC4A4,HIF1A,INS,PRKAA1,TREM2,ZBTB20,TMSB4X,BEND3,PPARGC1A
positive regulation of ATPase activity (GO:0032781)	GABARAPL2,MYBPC3,DYNLL1,ATP1B3,MSH2,ATP1B2,DYNLL2,ATP1B1,SETMAR,AHSA1,PLSCR1,MSH3,TNNT2,DNAJC10,TNNT3,MYL3,DNAJB11,FXYD2,MYL4,MSH6,FGF10,RGN,SSBP1,DNAJC9,PFN2,ALDOB,DNAL4,PFN1,CHTOP,POT1,VMP1,RYR2,DHX9,UHRF1,HNRNPU,DNAJC24,ATP2A1,TOR1AIP2,TOR1AIP1,DNAJB2,DNAJB1,TPM1
positive regulation of autophagy of mitochondrion in response to mitochondrial depolarization (GO:1904925)	PRKN,PINK1,ATP5IF1,HUWE1,TOMM7,HK2
positive regulation of cellular respiration (GO:1901857)	IL4,VCP,PINK1,PRELID1,NUPR1,IL10RB,IFNG,ISCU,IFNLR1,PARK7,IFNAR1
positive regulation of DNA topoisomerase (ATP-hydrolyzing) activity (GO:2000373)	PLSCR1,DHX9,UHRF1,HNRNPU,SETMAR
positive regulation of glycolytic process (GO:0045821)	PFKFB3,APP,PFKFB2,INSR,PRKAA2,PFKFB4,ENTPD5,ARNT,IGF1,PSEN1,SLC4A4,HIF1A,INS,PRKAA1,ZBTB20,P2RX7,MLXIPL,PRXL2C,IFNG,GAPDHS,PFKFB1
positive regulation of mitochondrial calcium ion concentration (GO:0051561)	TGM2,FIS1,MCUR1,BCAP31,RAP1GDS1,ATP2A1,SLC25A23,MICU1,MCU
positive regulation of mitochondrial depolarization (GO:0051901)	MLLT11,KDR,MYOC,RACK1,DCN
positive regulation of mitochondrial fission (GO:0090141)	FIS1,RALBP1,PRKN,RALA,AURKA,MUL1,DDHD1,MIEF2,MIEF1,MFF,DCN,PINK1,KDR,BNIP3,SPIRE1,VPS35,MARCHF5,DNM1L,MCU
positive regulation of mitochondrial membrane permeability involved in apoptotic process (GO:1902110)	ATF2,RHOT1,STPG1,RTL10,RHOT2,BLOC1S2,BNIP3L,BNIP3,VDAC2
positive regulation of mitochondrial membrane potential (GO:0010918)	STOML2,VCP,TCL1A,BAD,AKT1,AKT2,MTLN
positive regulation of mitochondrial outer membrane permeabilization involved in apoptotic signaling pathway (GO:1901030)	BAD,GZMB,CHCHD10,YWHAZ,TP73,TFDP1,TFDP2,HIP1R,BCL2,BAX,TP53,NMT1,YWHAG,PPP1R13B,GSK3B,GSK3A,YWHAE,YWHAB,BBC3,PPP3R1,CASP8,PPP3CC,MAPK8,E2F1,YWHAQ,BAK1,PMAIP1,SFN,TP53BP2,ZNF205,BOK,BID,YWHAH,TP63
positive regulation of mitochondrial translation (GO:0070131)	TRUB2,MRPS27,TRMT10C,COA3,FASTKD2,FASTKD3,UQCC2,MPV17L2,RCC1L,NGRN,RPUSD3,RPUSD4,C1QBP,RMND1
positive regulation of mitophagy in response to mitochondrial depolarization (GO:0098779)	HDAC6,PRKN,PINK1,MFN2,HUWE1,OPTN,TOMM7
positive regulation of monooxygenase activity (GO:0032770)	NUS1,VDR,GCH1,S100A1,TERF2,DHFR,IL1B,POR,NOS1AP,PIK3CB,GDNF,IFNG,AGTR2,FCER2,NPR3,PARK7,TNF,HTR2B,HIF1A,INS,CYP27B1,CDH3,TERT,AKT1,APOE,ATP7A,SCARB1,FGF23
positive regulation of protein insertion into mitochondrial membrane involved in apoptotic signaling pathway (GO:1900740)	BAD,GZMB,YWHAZ,TP73,TFDP1,TFDP2,BCL2,TP53,NMT1,YWHAG,PPP1R13B,YWHAE,YWHAB,BBC3,PPP3R1,CASP8,PPP3CC,MAPK8,E2F1,YWHAQ,PMAIP1,SFN,TP53BP2,BID,YWHAH,TP63
positive regulation of reactive oxygen species biosynthetic process (GO:1903428)	MMP8,RAB27A,CYBA,SLC5A3,GRIN1,DUOXA1,DUOXA2,ADGRB1,PLCG2,ZNF205,CD36,TLR6,TLR4
positive regulation of reactive oxygen species metabolic process (GO:2000379)	TGFB1,PDGFRB,MMP8,ACOD1,TYROBP,AGT,GRIN1,TGFBR2,RNF41,MAPK14,MAPT,AGTR1,TLR6,TLR4,TP53,CD177,FPR2,SLC5A3,CLEC7A,ROMO1,RIPK1,CD36,CBR1,PRKCD,SYK,GADD45A,DCXR,AKR1C1,RAB27A,AKR1C3,CYBA,F2,DHRS4,SOD1,ACE2,ADGRB1,F2RL1,GRB2,PID1,ITGB2,CRP,CDKN1A,GSTP1,PDGFB,THBS1,ITGAM,ZC3H12A,XDH,PLCG2
protein import into mitochondrial matrix (GO:0030150)	TOMM40,PAM16,TOMM70,TOMM20L,TIMM23,TIMM44,DNAJC15,TOMM20,TIMM21,DNAJC19,TOMM40L,TIMM50,GRPEL2,GRPEL1,TIMM23B,DNLZ,TIMM17B,ROMO1,TIMM17A
protein insertion into mitochondrial inner membrane (GO:0045039)	TIMM8B,TIMM9,TIMM8A,TIMM10B,AGK,TIMM29,NDUFA13,TOMM70,TIMM13,ROMO1,TIMM22,TIMM10
protein insertion into mitochondrial membrane (GO:0051204)	TIMM8B,TIMM9,TIMM8A,HSP90AA1,AGK,TIMM29,NDUFA13,BAD,COX18,TOMM70,TIMM13,HSPA4,TIMM22,TIMM10,TOMM22,MAIP1,BCL2L11,SAMM50,TIMM10B,ROMO1,BAX,PMAIP1,BMF,MOAP1
protein insertion into mitochondrial membrane involved in apoptotic signaling pathway (GO:0001844)	BCL2L11,BAD,BAX,PMAIP1,BMF,MOAP1
proton-transporting ATP synthase complex assembly (GO:0043461)	OXA1L,FMC1,ATP23,ATP5F1D,TMEM70,ATPAF1,ATPAF2
proton-transporting V-type ATPase complex assembly (GO:0070070)	PIP4P1,TMEM9,VMA21,ALDOB,ATP6V1B1,TM9SF4
regulation of aerobic respiration (GO:1903715)	VCP,ACTN3,SHMT2,UQCC2,IDE,AK4,CBFA2T3,COX7A1,COX7A2,COX7A2L,PINK1,SLC25A33,ABCD1,NOP53,ATP7A
regulation of ATP biosynthetic process (GO:2001169)	PID1,VCP,PPARA,SPHK2,PARP1,ATPSCKMT,AK4,ENO1,TREM2,FLCN,TMSB4X,IL4,PINK1,DNAJC30,ANTKMT,PPARGC1A
regulation of ATP metabolic process (GO:1903578)	SEC13,SPHK2,UQCC2,NUP214,NDC1,NUP210,NUP133,JMJD8,GCK,NUP93,NUP50,PINK1,NUP98,NUP54,NUP58,SLC25A33,OGT,NUP205,SEH1L,SHMT2,NUP160,NUP42,NUP43,NUP85,ATP5IF1,NUP88,RAE1,FIS1,RANBP2,ZBTB7A,GCKR,PGAM1,NUP153,NUP155,COX7A2L,EIF6,NUP35,NUP37,POM121,NUP107,PRKAG2,AK4,NUP188,PRKAG1,SLC2A6,COX7A1,HIF1A,COX7A2,AAAS,TPR,POM121C,EP300,NUP62,BEND3,ABCD1,ATP7A
regulation of ATPase-coupled calcium transmembrane transporter activity (GO:1901894)	PLN,RYR2,SLN,THADA,TLR9,ATP2A1,STRIT1,VMP1
regulation of calcidiol 1-monooxygenase activity (GO:0060558)	IL1B,CYP27B1,VDR,GFI1,IFNG,TNF,NFKB1
regulation of cellular respiration (GO:0043457)	PNPT1,VCP,PRELID1,ACTN3,TRAP1,SHMT2,IL10RB,PRDM16,IDE,IFNLR1,CBFA2T3,IL4,NOA1,IFNG,NOS2,NOP53,IFNAR1
regulation of DNA topoisomerase (ATP-hydrolyzing) activity (GO:2000371)	PLSCR1,DHX9,UHRF1,HNRNPU,SETMAR
regulation of generation of precursor metabolites and energy (GO:0043467)	PNPT1,SEC13,TIGAR,NUP214,NDC1,NUP210,NUP133,JMJD8,GCK,NUP93,NUP50,NUP98,NOA1,NUP54,NUP58,OGT,RUBCNL,NUP205,SEH1L,PRDM16,KHK,NUP160,NUP42,NUP43,NUP85,NUP88,RAE1,RANBP2,ZBTB7A,GCKR,PGAM1,GCGR,NUP153,NUP155,EIF6,NUP35,NUP37,POM121,NUP107,PRKAG2,NUP188,PRKAG1,SLC2A6,HIF1A,AAAS,TPR,POM121C,EP300,NUP62,NOS2
regulation of glycolytic process (GO:0006110)	SEC13,TIGAR,ENTPD5,ACTN3,NUP214,NDC1,NUP210,NUP133,JMJD8,GCK,NUP93,NUP50,NCOR1,NUP98,NUPR1,NUP54,IFNG,GAPDHS,NUP58,OGT,FBP1,APP,NUP205,PRKAA2,SEH1L,NUP160,PRKAA1,ZBTB20,NUP42,NUP43,NUP85,NUP88,RAE1,INSR,RANBP2,ZBTB7A,GCKR,PPARA,PGAM1,ARNT,NUP153,IGF1,NUP155,CBFA2T3,P2RX7,EIF6,MLXIPL,PRXL2C,NUP35,PFKFB1,NUP37,PFKFB3,PFKFB2,POM121,NUP107,HDAC4,PFKFB4,PRKAG2,PSEN1,NUP188,PRKAG1,SLC2A6,SLC4A4,HIF1A,I…
regulation of mitochondrial depolarization (GO:0051900)	MLLT11,SRC,LRRK2,KDR,BCL2,FZD9,MYOC,IFI6,RACK1,ABCD1,DCN
regulation of mitochondrial fission (GO:0090140)	FIS1,RALBP1,STAT2,MUL1,DDHD1,MYO19,CYRIB,DCN,INF2,PINK1,MAPT,SPIRE1,MCU,PRKN,RALA,LRRK2,AURKA,MIEF2,MIEF1,MFF,KDR,BNIP3,VPS35,MARCHF5,DNM1L
regulation of mitochondrial fusion (GO:0010635)	PID1,PRKN,TFRC,ADCK1,OMA1,MUL1,PLD6,ZDHHC6,BNIP3,HUWE1,VAT1
regulation of mitochondrial gene expression (GO:0062125)	TSFM,MTG1,MTG2,NSUN3,SHMT2,ALKBH1,METTL4,MTRES1
regulation of mitochondrial membrane permeability (GO:0046902)	ARHGAP11B,SLC25A4,BAD,CAMK2A,MUL1,NAIF1,SPG7,ALKBH7,HEBP2,TMEM102,THEM4,BCL2L1,SLC25A31,BCL2,BNIP3,PPIF,BAK1,PMAIP1,SLC25A5
regulation of mitochondrial membrane permeability involved in apoptotic process (GO:1902108)	ATF2,STPG1,THEM4,CAMK2A,NAIF1,ACAA2,MTRNR2L5
regulation of mitochondrial membrane potential (GO:0051881)	PRELID1,BAD,SLC4A11,PYCR1,SOD1,PINK1,SPART,MAPT,PPA2,BCL2L1,BCL2,BAX,SLC25A33,NDUFS1,RNF122,SLC25A36,PID1,RTL10,STOML2,VCP,OPRD1,TUSC2,LRRK2,PARK7,MTLN,HEBP2,PRDX3,TCL1A,PIP5KL1,UBB,ATP5IF1,AKT1,CCN6,ARL6IP5,AKT2,BAK1,PMAIP1,ABL1,BCO2,ABCD1,STOX1
regulation of mitochondrial outer membrane permeabilization involved in apoptotic signaling pathway (GO:1901028)	GSK3B,GSK3A,MPV17L,SLC35F6,MUL1,CHCHD10,FZD9,TMEM102,HIP1R,HSPA1A,BAX,BAK1,ZNF205,TMEM14A,BOK,ACAA2,BID,SLC25A5
regulation of mitochondrial translation (GO:0070129)	TRUB2,TSFM,MRPS27,TRMT10C,COA3,FASTKD2,FASTKD3,NSUN3,SHMT2,UQCC2,MPV17L2,MALSU1,RCC1L,NGRN,MTG1,MTG2,RPUSD3,RPUSD4,C1QBP,ALKBH1,RMND1
regulation of monooxygenase activity (GO:0032768)	VDR,LYPLA1,HSP90AA1,NOS3,ZDHHC21,CAV1,NOSIP,WASL,EGFR,DNM2,CYGB,IL1A,IL1B,POR,NOS1AP,DDAH2,SPR,GDNF,DDAH1,LEP,AKT1,NOSTRIN,SNCA,CALM1
regulation of oxidative phosphorylation (GO:0002082)	VCP,ACTN3,SHMT2,UQCC2,AK4,COX7A1,COX7A2,COX7A2L,PINK1,NUPR1,MLXIPL,PDE12,PPIF,SLC25A33,ABCD1,ATP7A
regulation of protein insertion into mitochondrial membrane involved in apoptotic signaling pathway (GO:1900739)	BAD,GZMB,YWHAZ,TP73,TFDP1,TFDP2,BCL2,TP53,NMT1,YWHAG,PPP1R13B,YWHAE,YWHAB,BBC3,PPP3R1,CASP8,PPP3CC,MAPK8,E2F1,YWHAQ,PMAIP1,SFN,TP53BP2,BID,YWHAH,TP63
regulation of reactive oxygen species biosynthetic process (GO:1903426)	MMP8,PPARA,TRAP1,SPHK2,RAB27A,CYBA,GRIN1,PIKFYVE,ADGRB1,SLC25A33,TLR6,TLR4,PAGE4,ABCB7,UCP1,PARK7,SLC5A3,INS,SLC30A10,ALOX5,CCN6,PLCG2,CD36,ABCD1,ABCD2,SLC18A2,COA8,SNCA
regulation of reactive oxygen species metabolic process (GO:2000377)	PDGFRB,SPHK2,SIRT5,MT3,ACOD1,SIRT2,AGT,COQ7,TGFBR2,RNF41,MAPK14,PAX2,BST1,PINK1,PIKFYVE,AGTR1,SLC25A33,TP53,TFAP2A,ARF4,PRKN,NOXO1,UCP1,BRCA1,AATF,PARL,ALOX5,CCN6,ROMO1,CYP1B1,RIPK1,SNCA,CBR1,GADD45A,DCXR,AKR1C1,AKR1C3,F2,DHRS4,ACE2,EIF6,STK17A,NOXA1,PLIN5,GRB2,PID1,CDKN1A,PDGFB,THBS1,FOXM1,ZC3H12A,MPV17,RAC1,XDH,RAC2,BCO2,PDK3
regulation of response to reactive oxygen species (GO:1901031)	HEBP2,GCH1,STK26,BMP7,DHFR,FBLN5
respiratory electron transport chain (GO:0022904)	NDUFA5,ETFDH,ETFA,ETFB,SDHB,SDHA,SLC25A18,GPD2,UQCRFS1,SLC25A22,ETFRF1,PPARGC1A,SLC25A13,SLC25A12
response to ATP (GO:0033198)	RYR3,P2RY11,P2RY12,KCNJ11,ABCC9,TRPC3,CIB2,TRPV1,SSH1,HSP90B1,PDXP,TAF1,P2RX7,P2RX4,P2RX3,P2RY4,DGKQ,P2RY2,P2RY1
response to increased oxygen levels (GO:0036296)	ATP6V1G1,ATP6V1A,ATP6V0D1,ATP6AP1,CCDC115,ATP6V0A2,TMEM199
response to mitochondrial depolarisation (GO:0098780)	BECN1,GPS2,AMBRA1,SQSTM1,ATG14
response to reactive oxygen species (GO:0000302)	GPX1,PDGFRA,JUN,ERCC6L2,TXNRD2,HBA1,MMP9,APTX,SIRT1,CRYGD,FER,MAPT,S100A7,ADAM9,NCF1,HBB,HP,AGAP3,PTPRN,UCP1,PTPRK,EGFR,PDCD10,AKT1,TPM1,ROMO1,RPS3,COA8,CHUK,PLK3,FOS,AKR1C3,GLRX2,SOD1,SOD2,STK24,CAT,STK25,STK26,PXN,GSTP1,PJVK,HIF1A,PKD2,CAMKK2,PRDX3,MAPK9,MAPK8,PRDX5,HYAL1,HYAL2,MAPK3,HMOX1,MPV17,APOE,MAPK1,FYN,APOD,PDK2
tRNA aminoacylation for mitochondrial protein translation (GO:0070127)	SARS2,AARS2,GARS1,YARS2,TARS2,DARS2,WARS2,EARS2
mitochondrial L-carnitine shuttle Homo sapiens PWY-6111	CPT1B,CPT1A,CPT2,CPT1C,CRAT
reactive oxygen species degradation Homo sapiens DETOX1-PWY-1	GPX1,GPX3,GPX2,CAT,GPX5,GPX7,GPX6,GPX8,SOD3,SOD1,SOD2
Formation Of ATP By Chemiosmotic Coupling R-HSA-163210	ATP5ME,DMAC2L,ATP5PF,ATP5PD,ATP5PB,ATP5MC3,ATP5F1D,ATP5F1E,ATP5MC1,ATP5MC2,ATP5F1A,ATP5F1B,ATP5F1C,ATP5PO,ATP5MG,ATP5MF
Ion Transport By P-type ATPases R-HSA-936837	FXYD6-FXYD2,ATP13A1,ATP13A2,ATP11C,ATP11B,ATP1B3,ATP11A,ATP1B2,ATP1B1,FXYD1,FXYD4,FXYD3,FXYD2,ATP13A5,FXYD7,ATP13A4,CALM1,CUTC,ATP10D,ATP1A4,ATP1A3,ATP10B,ATP1A2,ATP10A,ATP2C2,ATP2C1,SLN,PDZD11,ATP9B,ATP9A,ATP8B4,ATP8B3,ATP8B2,ATP8B1,ATP2B4,ATP2B3,ATP2B1,ATP4B,ATP4A,CAMK2D,ATP8A2,ATP8A1,CAMK2A,CAMK2B,SRI,ATP2A3,ATP2A2,ATP2A1,ATP12A,PLN,ATP7B,CAMK2G,ATP7A
RHOBTB3 ATPase Cycle R-HSA-9706019	HGS,HTR7,CCNE1,CUL3,VHL,RAB9A,LRRC41,RAB9B,PLIN3,RHOBTB3
Respiratory Electron Transport, ATP Synthesis By Chemiosmotic Coupling, Heat Production By Uncoupling Proteins R-HSA-163200	TRAP1,SDHD,SDHB,SDHA,SCO2,UQCRQ,SCO1,UQCRC2,TMEM126B,UQCRC1,COX20,PM20D1,NDUFB11,CCNI,NDUFB10,UCP2,UQCR10,UCP1,UQCR11,COX6A1,UCP3,NDUFV3,NDUFV2,NDUFV1,COX8A,DMAC2L,SURF1,COX7A2L,COQ10B,COQ10A,NDUFAF7,NDUFAF5,NDUFAF6,NDUFAF3,NDUFAF4,NDUFAF1,NDUFAF2,COX16,UQCRB,COX19,COX18,ATP5MC3,TACO1,TMEM186,ATP5MC1,UQCRH,ATP5MC2,COX14,ACAD9,COA1,NDUFC2,NDUFC1,ATP5F1D,COX6C,ATP5F1E,LRPPRC,ECSIT,NDUFS8,NDUFS7,NDU…
Reversal Of Alkylation Damage By DNA Dioxygenases R-HSA-73943	ALKBH3,FTO,ALKBH5,ASCC1,ASCC2,ALKBH2,ASCC3

## Sheet: Supplementary Table 4
	Ex	In	Oli	OPC	Ast	Mic	categories
ATP synthesis coupled electron transport	1.59221	1.57395	0	0	0	0	Energy Production and Metabolism
mitochondrial depolarisation	1.68711	2.56991	0	0	1.43829	0	Cell Signaling and Apoptosis
mitochondrial tRNA modification	2.05651	0	0	0	0	0	Mitochondrial Biogenesis and Dynamics
mitochondrial membrane potential	0	2.12439	0	0	0	0	Energy Production and Metabolism
energy coupled proton transport, down electrochemical gradient	0	1.77371	0	0	0	0	Energy Production and Metabolism
mitochondrial ATP synthesis coupled proton transport	0	1.41826	0	0	0	0	Energy Production and Metabolism
ATP synthesis coupled proton transport	0	1.49797	0	0	0	0	Energy Production and Metabolism
glycolytic process	0	1.34436	0	0	0	0	Energy Production and Metabolism
cellular response to increased oxygen levels	0	2.0601	0	0	0	0	Oxidative Stress Response
glycolytic process through glucose-6-phosphate	0	1.41815	0	0	0	0	Energy Production and Metabolism
mitochondrial electron transport, NADH to ubiquinone	0	1.4133	0	0	0	0	Energy Production and Metabolism
cellular respiration	0	1.31889	0	0	0	1.48801	Energy Production and Metabolism
mitochondrial ATP synthesis coupled electron transport	0	1.32153	0	0	0	0	Energy Production and Metabolism
reactive oxygen species metabolic process	0	2.64889	0	0	0	1.44529	Oxidative Stress Response
dynamin family protein polymerization involved in mitochondrial fission	0	1.65961	0	0	0	0	Mitochondrial Biogenesis and Dynamics
ATPase activity	0	1.72331	0	0	0	0	Energy Production and Metabolism
mitochondrial respiratory chain complex I assembly	0	1.55108	0	0	0	0	Mitochondrial Biogenesis and Dynamics
aerobic respiration	0	1.31082	0	0	0	0	Energy Production and Metabolism
inner mitochondrial membrane organization	0	1.30381	0	0	0	0	Mitochondrial Biogenesis and Dynamics
mitochondrial respiratory chain complex assembly	0	1.44462	0	0	0	0	Energy Production and Metabolism
mitochondrial genome maintenance	0	1.39263	0	0	0	0	Mitochondrial Biogenesis and Dynamics
mitochondrial protein processing	0	0	1.88733	0	0	0	Quality Control and Maintenance
mitochondrial electron transport, ubiquinol to cytochrome c	0	0	1.45521	0	0	0	Energy Production and Metabolism
electron transport chain	0	0	1.92859	0	0	0	Energy Production and Metabolism
reactive oxygen species biosynthetic process	0	0	1.45655	1.3122	0	0	Oxidative Stress Response
mitochondrial calcium ion transmembrane transport	0	0	1.72234	0	2.33026	0	Cell Signaling and Apoptosis
reactive oxygen species metabolic process	0	0	1.30347	1.47873	0	0	Oxidative Stress Response
mitochondrial calcium ion concentration	0	0	0	2.29198	0	0	Cell Signaling and Apoptosis
oxygen homeostasis	0	0	0	-1.31147	0	0	Energy Production and Metabolism
mitochondrial DNA replication	0	0	0	0	1.59984	0	Mitochondrial Biogenesis and Dynamics
respiratory electron transport chain	0	0	0	0	2.01491	0	Energy Production and Metabolism
mitochondrial transcription	0	0	0	0	1.4245	0	Quality Control and Maintenance
mitochondrial membrane permeability	0	0	0	0	1.50771	0	Cell Signaling and Apoptosis
monooxygenase activity	0	0	0	0	-1.46638	0	Oxidative Stress Response
response to reactive oxygen species	0	0	0	0	0	2.42525	Oxidative Stress Response
ATPase-coupled calcium transmembrane transporter activity	0	0	0	0	0	-1.43259	Oxidative Stress Response
glycolytic process	0	0	0	0	0	1.9914	Energy Production and Metabolism
lipoxygenase pathway	0	0	0	0	0	1.94108	Energy Production and Metabolism
ATP metabolic process	0	0	0	0	0	2.16257	Energy Production and Metabolism
cellular response to decreased oxygen levels	0	0	0	0	0	-1.38658	Oxidative Stress Response

## Sheet: Supplementary Table 5
	All	nonAD	AD	categories
mitochondrial ATP synthesis coupled proton transport	2.78576	1.37367	1.93354	Energy Production and Metabolism
ATP synthesis coupled proton transport	2.71288	1.31918	1.92198	Energy Production and Metabolism
mitochondrial tRNA processing	1.08659	-0.0118853	1.81224	Mitochondrial Biogenesis and Dynamics
dynamin family protein polymerization involved in mitochondrial fission	0.453173	-0.295987	1.76449	Mitochondrial Biogenesis and Dynamics
mitochondrial respiratory chain complex I assembly	2.44677	1.27115	1.72066	Mitochondrial Biogenesis and Dynamics
NADH dehydrogenase complex assembly	2.44677	1.27115	1.72066	Mitochondrial Biogenesis and Dynamics
mitochondrial protein processing	1.75322	0.576023	1.7101	Quality Control and Maintenance
ATP synthesis coupled electron transport	1.58864	0.543266	1.68794	Energy Production and Metabolism
aerobic respiration	2.22897	1.0573	1.66987	Energy Production and Metabolism
mitochondrial electron transport, NADH to ubiquinone	2.54151	1.47348	1.55294	Energy Production and Metabolism
energy coupled proton transport, down electrochemical gradient	2.21224	1.14387	1.55109	Energy Production and Metabolism
mitochondrial ATP synthesis coupled electron transport	2.50497	1.51731	1.49144	Energy Production and Metabolism
aerobic electron transport chain	2.52071	1.53195	1.48969	Energy Production and Metabolism
mitochondrial respiratory chain complex assembly	2.50969	1.52217	1.48362	Mitochondrial Biogenesis and Dynamics
mitochondrial translation	1.71178	0.79145	1.48176	Quality Control and Maintenance
tRNA aminoacylation for mitochondrial protein translation	0.594409	-0.0851813	1.47113	Quality Control and Maintenance
mitochondrial electron transport, cytochrome c to oxygen	2.84453	2.16158	1.24238	Energy Production and Metabolism
inner mitochondrial membrane organization	1.82612	1.07102	1.21536	Mitochondrial Biogenesis and Dynamics
mitochondrial electron transport, ubiquinol to cytochrome c	1.89743	1.58881	0.829276	Energy Production and Metabolism
mitochondrial cytochrome c oxidase assembly	1.8295	1.42928	0.777589	Energy Production and Metabolism
autophagy of mitochondrion in response to mitochondrial depolarization	1.55127	1.81769	0.343059	Mitochondrial Biogenesis and Dynamics
energy derivation by oxidation of organic compounds	1.68359	2.25787	0.246209	Energy Production and Metabolism
oxidative phosphorylation	0.920054	1.53446	-0.0356817	Energy Production and Metabolism
mitochondrial respirasome assembly	0.578452	1.63267	-0.40287	Mitochondrial Biogenesis and Dynamics
monooxygenase activity	-1.31414	-0.740733	-0.720266	Oxidative Stress Response
ATP metabolic process	-0.653072	0.171582	-1.38152	Energy Production and Metabolism
cellular response to oxygen-containing compound	-1.16135	-0.242148	-1.44737	Oxidative Stress Response
mitochondrial outer membrane permeabilization involved in apoptotic signaling pathway	-0.436642	0.382425	-1.57214	Cell Signaling and Apoptosis
protein insertion into mitochondrial membrane involved in apoptotic signaling pathway	-0.458007	0.519529	-1.68393	Cell Signaling and Apoptosis
glycolytic process	-0.939019	-0.00151679	-1.70638	Energy Production and Metabolism
mitochondrial depolarization	-1.59815	-0.392249	-1.94558	Cell Signaling and Apoptosis

## Sheet: Supplementary Table 6
	Ex_nonAD	In_nonAD	Ex_AD	In_AD	categories
ATP synthesis coupled electron transport	0.97289	0.307389	1.61805	2.50471	Energy Production and Metabolism
cellular respiration	0.0409653	0.258645	1.00553	2.05149	Energy Production and Metabolism
mitochondrial depolarisation	0.935143	1.25006	1.32636	1.93435	Cell Signaling and Apoptosis
mitochondrial translation	-0.0752319	0.0730783	1.16463	1.92843	Quality Control and Maintenance
mitochondrial respiratory chain complex III assembly	0.0792814	0.099918	0.547113	1.80249	Mitochondrial Biogenesis and Dynamics
reactive oxygen species metabolic process	-0.0171454	0.651229	1.00534	1.79101	Oxidative Stress Response
glycolytic process through glucose-6-phosphate	0.144651	0.396439	0.662019	1.77381	Energy Production and Metabolism
mitochondrial respiratory chain complex assembly	0.201829	0.348988	0.905076	1.70214	Mitochondrial Biogenesis and Dynamics
mitochondrial respiratory chain complex I assembly	0.181467	0.409219	1.02039	1.69177	Mitochondrial Biogenesis and Dynamics
aerobic respiration	-0.364541	0.00221549	0.687562	1.68307	Energy Production and Metabolism
mitochondrial membrane potential	0.102249	0.880264	0.89542	1.52544	Cell Signaling and Apoptosis
mitochondrial membrane permeability	-0.0847616	0.0661979	0.55168	1.38556	Cell Signaling and Apoptosis
cellular respiration	0.0924132	0.231258	1.14024	1.37679	Energy Production and Metabolism
mitochondrial electron transport, NADH to ubiquinone	0.183833	0.537827	0.994315	1.37349	Energy Production and Metabolism
energy coupled proton transport, down electrochemical gradient	0.22387	0.819028	0.702291	1.35761	Energy Production and Metabolism
ATPase activity	1.14602	1.88484	-0.318631	0.782058	Energy Production and Metabolism
mitochondrial gene expression	-0.208128	-1.30346	0.200037	0.677938	Mitochondrial Biogenesis and Dynamics
mitochondrial genome maintenance	0.433608	1.36583	-0.129122	0.585536	Mitochondrial Biogenesis and Dynamics
dynamin family protein polymerization involved in mitochondrial fission	0.175024	1.39507	0.167636	0.375576	Mitochondrial Biogenesis and Dynamics
ATP transport	-0.0460578	2.14116	0.652156	0.369688	Energy Production and Metabolism
mitochondrial fusion	0.589363	1.64286	0.127432	0.368196	Mitochondrial Biogenesis and Dynamics
proton-transporting ATP synthase complex assembly	1.39929	0.765006	0.991149	0.125956	Energy Production and Metabolism
response to reactive oxygen species	-0.010801	1.78006	0.221331	-0.113492	Oxidative Stress Response
mitochondrial proton-transporting ATP synthase complex assembly	0.755386	1.36775	0.246158	-0.199793	Mitochondrial Biogenesis and Dynamics
mitochondrial fission	0.193352	2.17514	-0.60958	-0.281736	Mitochondrial Biogenesis and Dynamics
mitochondrial protein catabolic process	0.251188	1.69154	-0.0292406	-0.300725	Quality Control and Maintenance
mitochondrial tRNA modification	1.37294	1.15078	0.747657	-0.420019	Mitochondrial Biogenesis and Dynamics

## Sheet: Supplementary Table 7
Mito-DEGs in all Ex
	p_val	avg_log2FC	pct.1	pct.2	p_val_adj	cell_type	gene
SPG7	1.68066e-59	0.150523	0.623	0.558	2.99645e-55	Ex	SPG7
VPS13D	5.25682e-27	0.140894	0.779	0.746	9.37238e-23	Ex	VPS13D
RHOT2	1.12374e-39	0.109934	0.422	0.361	2.00352e-35	Ex	RHOT2
SFXN5	2.09604e-20	0.102002	0.634	0.599	3.73704e-16	Ex	SFXN5
PDK3	2.28621e-17	0.101076	0.684	0.65	4.07608e-13	Ex	PDK3
TOMM20	1.6399e-31	-0.104205	0.796	0.783	2.92379e-27	Ex	TOMM20
HIBCH	9.26031e-32	-0.109202	0.587	0.609	1.65102e-27	Ex	HIBCH
BNIP3	5.98724e-15	-0.112119	0.58	0.593	1.06746e-10	Ex	BNIP3
PREPL	6.44128e-38	-0.14228	0.951	0.939	1.14842e-33	Ex	PREPL
MT-ND1	2.49253e-93	-0.214846	0.876	0.941	4.44393e-89	Ex	MT-ND1
Mito-DEGs in all In
	p_val	avg_log2FC	pct.1	pct.2	p_val_adj	cell_type	gene
COX6C1	5.31083e-12	0.134665	0.509	0.468	9.46869e-08	In	COX6C
BDH11	7.49185e-12	0.122476	0.409	0.355	1.33572e-07	In	BDH1
NDUFA131	9.76818e-10	0.106525	0.468	0.422	1.74157e-05	In	NDUFA13
SPG71	1.1595e-09	0.104526	0.498	0.45	2.06728e-05	In	SPG7
COX4I11	1.39836e-08	0.101863	0.451	0.411	0.000249314	In	COX4I1
FHIT1	1.00854e-09	-0.127102	0.727	0.762	1.79812e-05	In	FHIT
HIBCH1	1.24875e-31	-0.207206	0.569	0.616	2.2264e-27	In	HIBCH
MT-ND11	4.6204e-26	-0.236795	0.826	0.882	8.23772e-22	In	MT-ND1
Mito-DEGs in Ex in AD
	p_val	avg_log2FC	pct.1	pct.2	p_val_adj
FTH1	1.66574e-73	0.431756	0.946	0.906	2.96985e-69
NDUFB8	1.87698e-59	0.289135	0.627	0.524	3.34648e-55
NDUFS5	1.67991e-53	0.318939	0.528	0.435	2.99511e-49
NDUFA4	3.73638e-50	0.392778	0.786	0.711	6.6616e-46
COX5B	8.66707e-50	0.325626	0.537	0.444	1.54525e-45
UQCRH	9.68048e-45	0.307611	0.738	0.653	1.72593e-40
ATP5PF	1.00738e-44	0.260475	0.504	0.403	1.79606e-40
ATP5MD	5.57802e-43	0.289437	0.622	0.53	9.94505e-39
PINK1	8.29796e-43	0.309134	0.59	0.498	1.47944e-38
COX4I1	4.81075e-42	0.305749	0.631	0.548	8.57709e-38
NDUFA1	2.5349e-41	0.243038	0.358	0.273	4.51948e-37
COX6C	8.43153e-41	0.301582	0.659	0.585	1.50326e-36
ATP5F1A	6.48423e-38	0.300479	0.651	0.583	1.15607e-33
HINT1	3.97653e-37	0.333319	0.61	0.533	7.08976e-33
ATP5F1B	1.5891e-36	0.359187	0.728	0.661	2.83321e-32
SOD1	2.61808e-36	0.28501	0.672	0.594	4.66778e-32
PRDX5	2.03409e-35	0.262797	0.437	0.356	3.62658e-31
NDUFA13	1.15941e-34	0.27866	0.625	0.546	2.06712e-30
CHCHD2	2.21177e-34	0.246494	0.585	0.497	3.94336e-30
ATP5PD	3.30354e-34	0.186236	0.25	0.181	5.88989e-30
GPX4	7.24097e-34	0.274748	0.662	0.59	1.29099e-29
NDUFB1	8.58748e-33	0.192439	0.395	0.313	1.53106e-28
TOMM7	2.96731e-32	0.202053	0.533	0.458	5.29041e-28
HAGH	3.67278e-32	0.186895	0.561	0.479	6.5482e-28
COX7A2	1.49637e-31	0.239491	0.463	0.388	2.66787e-27
NDUFB7	2.49351e-31	0.192057	0.317	0.243	4.44568e-27
IMMP2L	1.4354e-30	-0.154475	0.786	0.845	2.55917e-26
PRXL2A	9.66659e-30	0.221708	0.664	0.606	1.72346e-25
LDHB	1.63394e-29	0.31333	0.718	0.663	2.91315e-25
PARK7	1.99833e-29	0.208247	0.409	0.335	3.56282e-25
NDUFV1	2.08074e-29	0.187329	0.49	0.419	3.70976e-25
NDUFB9	3.6264e-29	0.159048	0.29	0.227	6.46551e-25
SLC25A3	8.36578e-28	0.262455	0.62	0.554	1.49154e-23
MGST3	1.72054e-27	0.208542	0.661	0.616	3.06755e-23
NDUFC1	2.62689e-27	0.192416	0.354	0.29	4.68348e-23
GDAP1	3.033e-27	-0.113723	0.857	0.896	5.40753e-23
NDUFA3	5.5122e-27	0.218748	0.374	0.306	9.82771e-23
ATP5F1E	1.95925e-26	0.248746	0.534	0.472	3.49315e-22
COX6B1	4.53242e-26	0.253119	0.438	0.369	8.08084e-22
FDPS	1.28843e-25	0.127962	0.406	0.332	2.29714e-21
MTCH1	2.66367e-25	0.192569	0.808	0.762	4.74906e-21
PRDX2	1.3661e-24	0.232834	0.678	0.63	2.43562e-20
ATP5IF1	2.97611e-24	0.235546	0.555	0.485	5.30611e-20
FIS1	7.61096e-24	0.156912	0.366	0.301	1.35696e-19
NDUFC2	8.94133e-24	0.216171	0.445	0.387	1.59415e-19
NDUFB2	9.60505e-24	0.191954	0.425	0.354	1.71248e-19
ECHDC2	2.00426e-23	0.115243	0.347	0.279	3.57339e-19
UQCRQ	7.21409e-23	0.183724	0.275	0.213	1.2862e-18
NDUFA11	8.68595e-23	0.166589	0.31	0.25	1.54862e-18
UQCRC1	1.47177e-22	0.21538	0.466	0.409	2.62402e-18
NDUFA12	2.48131e-21	0.16498	0.335	0.276	4.42393e-17
GUK1	2.53884e-21	0.20323	0.697	0.639	4.5265e-17
UQCRB	4.5587e-21	0.183437	0.682	0.631	8.1277e-17
FKBP8	1.72138e-20	0.229675	0.66	0.61	3.06906e-16
FHIT	2.97967e-20	-0.133189	0.712	0.777	5.31245e-16
COX6A1	4.92811e-20	0.22773	0.564	0.517	8.78633e-16
CHCHD10	6.35305e-20	0.209145	0.549	0.493	1.13269e-15
BCKDHB	7.34112e-20	-0.112436	0.519	0.572	1.30885e-15
MICOS10	1.21226e-19	0.158377	0.523	0.463	2.16133e-15
UQCRFS1	1.26849e-19	0.161661	0.303	0.244	2.26159e-15
COX8A	2.66373e-19	0.154109	0.544	0.5	4.74916e-15
UQCR10	2.78439e-19	0.228041	0.507	0.453	4.9643e-15
NDUFS8	3.0054e-19	0.12353	0.326	0.274	5.35832e-15
NDUFAB1	3.36226e-19	0.171497	0.356	0.298	5.99457e-15
COX5A	5.8776e-19	0.193019	0.309	0.259	1.04792e-14
NDUFB3	9.67036e-19	0.123517	0.212	0.166	1.72413e-14
IDI1	1.16904e-18	0.166736	0.387	0.324	2.08429e-14
SPG7	2.21866e-18	0.106498	0.615	0.571	3.95564e-14
ISCU	3.50866e-18	0.216034	0.515	0.45	6.2556e-14
NDUFB6	1.99397e-17	0.12661	0.376	0.321	3.55506e-13
UQCR11	4.08904e-17	0.177946	0.411	0.353	7.29036e-13
NDUFS6	5.52637e-17	0.13903	0.297	0.243	9.85297e-13
DCXR	6.65911e-17	0.104789	0.185	0.142	1.18725e-12
NDUFB4	7.58458e-17	0.168596	0.37	0.323	1.35225e-12
ATP5F1D	8.68453e-17	0.182983	0.476	0.419	1.54836e-12
VDAC3	2.66647e-16	0.143525	0.564	0.511	4.75405e-12
SLC25A4	4.88559e-16	0.185425	0.51	0.461	8.71052e-12
COX17	1.06605e-15	0.105086	0.24	0.19	1.90065e-11
NDUFA8	1.1403e-15	0.128857	0.339	0.287	2.03304e-11
ATP5PO	1.25793e-15	0.17388	0.405	0.351	2.24277e-11
NGRN	1.85247e-15	0.161149	0.79	0.749	3.30278e-11
ATP5ME	3.66443e-15	0.167683	0.481	0.43	6.53332e-11
NDUFB10	5.16173e-15	0.145642	0.304	0.253	9.20285e-11
ATP5MC1	7.4818e-15	0.177739	0.333	0.279	1.33393e-10
AURKAIP1	8.37063e-15	0.126548	0.253	0.208	1.4924e-10
ATP5MPL	1.88925e-14	0.175514	0.597	0.548	3.36835e-10
COX7B	2.06623e-14	0.166594	0.358	0.308	3.68388e-10
CKMT1A	3.24067e-14	0.100632	0.264	0.219	5.77779e-10
SLIRP	4.56275e-14	0.14361	0.369	0.324	8.13493e-10
PNKD	5.04188e-14	0.105144	0.569	0.522	8.98917e-10
SDHB	5.09556e-14	0.100707	0.38	0.332	9.08488e-10
NDUFS2	6.31778e-14	0.13819	0.535	0.489	1.1264e-09
ATP5MF	2.03161e-13	0.157049	0.394	0.344	3.62216e-09
MICOS13	3.10177e-13	0.127105	0.274	0.227	5.53015e-09
MRPS21	3.18514e-13	0.127354	0.437	0.393	5.67879e-09
PET100	4.07784e-13	0.135164	0.234	0.188	7.27039e-09
SLC25A5	7.72631e-13	0.175	0.28	0.237	1.37752e-08
ATP5MC3	2.54416e-12	0.191555	0.404	0.359	4.53598e-08
BLOC1S1	3.43265e-12	0.103543	0.29	0.254	6.12006e-08
IDH3G	4.44932e-12	0.147632	0.307	0.269	7.9327e-08
COX7C	7.65418e-12	0.167935	0.621	0.574	1.36466e-07
OGDHL	1.0434e-11	0.113637	0.354	0.31	1.86027e-07
NDUFB11	3.76654e-11	0.15113	0.21	0.178	6.71537e-07
IMMT	1.85328e-10	0.10169	0.465	0.418	3.30421e-06
NAT8L	3.24901e-10	0.167741	0.651	0.61	5.79266e-06
GHITM	1.0453e-09	0.107432	0.636	0.597	1.86366e-05
VDAC1	1.98101e-09	0.159793	0.617	0.571	3.53194e-05
ATP5MC2	3.41244e-09	0.108346	0.491	0.456	6.08404e-05
ATP5MG	5.62903e-09	0.12177	0.572	0.54	0.00010036
ATP5F1C	8.92729e-09	0.125542	0.458	0.42	0.000159165
ACOT7	1.00398e-08	0.107517	0.548	0.514	0.000178999
FASN	1.40312e-08	0.107355	0.345	0.311	0.000250162
PRELID1	1.58206e-08	0.117243	0.221	0.191	0.000282066
TUFM	2.17421e-08	0.114168	0.33	0.292	0.00038764
SDHA	2.74197e-08	0.117978	0.481	0.443	0.000488866
COX7A1	5.33156e-08	0.141022	0.238	0.205	0.000950564
COX14	5.70135e-08	0.105658	0.208	0.171	0.00101649
ACO2	6.74861e-08	0.11102	0.603	0.574	0.00120321
HSPE1	1.22083e-07	0.104013	0.364	0.331	0.00217661
Mito-DEGs in In in AD
	p_val	avg_log2FC	pct.1	pct.2	p_val_adj
MT-ND1	1.12745e-25	-0.269424	0.866	0.936	2.01013e-21
HIBCH	1.56656e-19	-0.200248	0.575	0.626	2.79302e-15
ECHDC2	5.38487e-16	0.192923	0.3	0.224	9.60068e-12
GDAP1	1.13799e-14	-0.1527	0.75	0.788	2.02892e-10
ADCY10	1.90039e-13	-0.104524	0.089	0.137	3.3882e-09
PREPL	4.85423e-10	-0.105301	0.865	0.876	8.6546e-06
COQ4	3.20963e-09	0.132505	0.283	0.221	5.72245e-05
GLS	5.38355e-09	-0.100144	0.804	0.823	9.59834e-05
BDH1	1.52494e-08	0.141109	0.406	0.342	0.000271882
SPG7	2.04681e-08	0.126962	0.485	0.427	0.000364927
FHIT	5.96819e-08	-0.149478	0.712	0.766	0.00106407
ARG2	1.80107e-07	0.115083	0.254	0.211	0.00321112
NDUFB2	3.7682e-07	0.141114	0.323	0.269	0.00671832
MAIP1	3.93473e-07	-0.0746164	0.191	0.239	0.00701523
MTFMT	5.75924e-07	0.110198	0.333	0.285	0.0102682
HAGH	8.87096e-07	0.107133	0.398	0.344	0.015816
CPT1C	2.05161e-06	0.110135	0.323	0.287	0.0365782

## Sheet: Supplementary Table 8
path	E2_Ex	E3_Ex	E2_In	E3_In	categories
ATPase activity	-0.40337	-1.30736	-0.94876	-3.36379	Energy Production and Metabolism
ATP-hydrolyzing activity	-0.777109	-0.115313	-0.578824	-2.23579	Energy Production and Metabolism
protein insertion into mitochondrial membrane	-0.223497	-0.85349	-0.184769	-2.1688	Quality Control and Maintenance
mitochondrial gene expression	-0.375491	-1.34936	-0.139622	-2.1109	Mitochondrial Biogenesis and Dynamics
mitochondrial RNA 3'-end processing	-0.402147	-0.435952	0.0322607	-1.87382	Mitochondrial Biogenesis and Dynamics
mitochondrial respiratory chain complex III assembly	-0.203179	-0.364048	0.290834	-1.66089	Mitochondrial Biogenesis and Dynamics
mitochondrial outer membrane permeabilization involved in apoptotic signaling pathway	-0.72255	-0.817112	-0.283939	-1.64293	Cell Signaling and Apoptosis
mitochondrial membrane potential	0.729079	-0.819015	1.36388	-1.5853	Energy Production and Metabolism
mitochondrial translational elongation	-0.588766	-0.94515	-0.0650732	-1.52655	Quality Control and Maintenance
mitochondrial RNA metabolic process	0.0224377	-0.969487	0.0925676	-1.49433	Mitochondrial Biogenesis and Dynamics
protein import into mitochondrial matrix	-0.239259	-0.801618	0.730785	-1.49277	Quality Control and Maintenance
mitochondrial translational termination	-0.599547	-1.02023	0.0121185	-1.48064	Quality Control and Maintenance
mitochondrial transcription	-0.041326	-0.636537	0.123514	-1.36072	Mitochondrial Biogenesis and Dynamics
mitochondrial fission	-0.475836	-0.567491	-1.35351	-1.32578	Mitochondrial Biogenesis and Dynamics
mitochondrial transport	-0.666466	-0.987854	-0.63201	-1.31124	Mitochondrial Biogenesis and Dynamics
oxidative phosphorylation	0.175002	-1.60919	0.413077	-1.168	Energy Production and Metabolism
mitochondrial fusion	-0.791571	-0.232432	-1.59745	-1.01922	Mitochondrial Biogenesis and Dynamics
mitochondrial respiratory chain complex assembly	-0.169907	-1.30037	0.781891	-1.01388	Mitochondrial Biogenesis and Dynamics
ATP transport	-0.120367	-2.04647	-0.0884754	-0.889432	Energy Production and Metabolism
mitochondrial depolarization	-0.255609	-1.39873	-0.470923	-0.746728	Cell Signaling and Apoptosis
ATP synthesis coupled electron transport	-0.0584967	-1.31262	0.319161	-0.591555	Energy Production and Metabolism
mitochondrial calcium ion homeostasis	0.294841	-1.66749	0.0564676	-0.57885	Cell Signaling and Apoptosis
mitochondrial respirasome assembly	-0.195572	-1.40562	0.0657419	-0.500701	Mitochondrial Biogenesis and Dynamics
mitochondrial fragmentation involved in apoptotic process	-1.09597	-0.583014	-1.31844	-0.441451	Cell Signaling and Apoptosis
mitochondrial DNA metabolic process	-0.663742	-1.3612	0.0764718	-0.412174	Mitochondrial Biogenesis and Dynamics
mitochondrial DNA repair	-1.25843	-1.40446	-0.119587	-0.365982	Mitochondrial Biogenesis and Dynamics
mitochondrial calcium ion concentration	0.271731	-2.5263	-0.147737	-0.362965	Cell Signaling and Apoptosis
cellular response to ATP	1.34801	0.182103	0.694554	-0.315414	Energy Production and Metabolism
ATP metabolic process	0.510423	-0.102069	1.43406	0.240653	Energy Production and Metabolism
mitochondrial proton-transporting ATP synthase complex assembly	-0.340668	-1.42783	-0.0674032	0.309856	Mitochondrial Biogenesis and Dynamics
ATPase-coupled calcium transmembrane transporter activity	0.346237	2.18141	0.000933865	0.332171	Energy Production and Metabolism

[truncated: 3 more sheets: Supplementary Table 9, Supplementary Table 10, Supplementary Table 11]
